# Supplementary material for: Exome and Transcriptome Sequencing of Aedes aegypti Identifies a Locus That Confers Resistance to Brugia malayi and Alters the Immune Response
Source: PLoS Pathog. 2015 Mar 27;11(3):e1004765. doi: 10.1371/journal.ppat.1004765 (PMC4376896; doi:10.1371/journal.ppat.1004765)
Supplement: S1 Dataset — (XLSX) [file ppat.1004765.s011.xlsx]

## Sheet: Contents
Column Title	Description
Scaffold	Scaffold
Position	Position in scaffold
Major allele	More frequent allele (assumed to be S)
Minor allele	Less frequent allele (assumed to be R)
LRT	Likelihood ratio test statistic for a difference in allele frequency between cases (susceptible) and controls (resistant), dominance model.
P-value	P-value
Genome.Signif	Whether SNP was significant at genomewide significance thresholds of 1% or 5%.
S.SS	Estimated number of susceptible individuals with the genotype SS at a posterior probability of 0.7.
S.SR	Estimated number of susceptible individuals with the genotype SR at a posterior probability of 0.7.
S.RR	Estimated number of susceptible individuals with the genotype RR at a posterior probability of 0.7.
R.SS	Estimated number of resistant individuals with the genotype SS at a posterior probability of 0.7.
R.SR	Estimated number of resistant individuals with the genotype SR at a posterior probability of 0.7.
R.RR	Estimated number of resistant individuals with the genotype RR at a posterior probability of 0.7.
InfectionFreq.SS	Estimated infection frequency in SS genotype (control infection rate in susceptible genotype=0.86).
InfectionFreq.SR.RR	Estimated infection frequency in SR/RR genotypes (control infection rate in resistant genotype=0).
GLM.Sig (19)	'Yes' if SNP was significant in a GLM with a logit link function, where the predictor variables were the genotype at SNP 398_175496 and the SNP in question.
Correct.Seg.Pattern	'Yes' if SNP had the segregation pattern expected for a dominant resistant allele with allowance for phenotyping error (InfectionFreq.SR.RR<0.10).
GLM.and.Seg (7)	'Yes' if SNP was significant in the GLM and had the correct segregation pattern.
chr_cM	Genetic map postion of SNP, ? Indicates that Fst data supports placement on chromosome 1 but cM position is unknown, NA indicates that no mapping information is known.
GeneID	Gene ID assigned by Variant Effect Predictor.
Consequence	SNP consquence assigned by Variant Effect Predictor. Sites with multiple potential consequences were assigned a single consquence with the priority first going to coding, intron, UTR, upstream/downstream, and lastly intergenic.
Description	Gene description from VectorBase

## Sheet: AssociationStudyResults
Scaffold	Position	Major allele	Minor allele	LRT	P-value	Genome.Signif	S.SS	S.SR	S.RR	R.SS	R.SR	R.RR	InfectionFreq.SS	InfectionFreq.SR.RR	GLM.Sig (19)	Correct.Seg.Pattern	GLM.and.Seg (7)	chr_cM	GeneID	Consequence	Description
398	175496	C	T	44.8892	2.08507e-11	0.01	33	5	0	5	24	6	0.868421	0.142857	yes			chr1_0	AAEL009467	intron_variant	hypothetical protein
327	187798	C	T	39.2975	3.63899e-10	0.01	49	3	0	23	24	3	0.680556	0.1	yes	yes	yes	chr1_0	AAEL008465	synonymous_variant	gamma-tubulin complex component 3 (gcp-3)
389	1020853	T	C	38.3776	5.82983e-10	0.01	36	6	0	12	29	4	0.75	0.153846	yes			chr1_?	AAEL009324	synonymous_variant	hydroxyacyl dehydrogenase
327	77120	T	A	37.2418	1.04352e-09	0.01	41	3	0	15	28	2	0.732143	0.0909091	yes	yes	yes	chr1_0	AAEL008467	intron_variant	cysteine synthase
48	1225434	G	A	36.2236	1.75928e-09	0.01	51	3	0	24	23	4	0.68	0.1	yes	yes	yes	chr1_0	AAEL002082	synonymous_variant	latent nuclear antigen, putative
48	1272458	T	C	35.2042	2.9688e-09	0.01	67	0	0	48	21	2	0.582609	0		yes		chr1_0	AAEL002048	upstream_gene_variant	histidyl-tRNA synthetase
360	781572	G	A	34.0828	5.28152e-09	0.01	27	10	0	4	21	6	0.870968	0.27027	yes			chr1_?	AAEL008942	synonymous_variant	conserved hypothetical protein
327	188065	A	G	34.0774	5.29638e-09	0.01	46	5	0	17	24	3	0.730159	0.15625				chr1_0	AAEL008465	synonymous_variant	gamma-tubulin complex component 3 (gcp-3)
360	811274	C	G	32.4486	1.22385e-08	0.01	48	6	0	19	23	4	0.716418	0.181818				chr1_?	AAEL008940	synonymous_variant	chaoptin
398	881472	T	A	32.1882	1.39935e-08	0.01	47	4	0	20	28	2	0.701493	0.117647				chr1_0	AAEL009463	synonymous_variant	hypothetical protein
327	77216	G	A	31.8724	1.64636e-08	0.01	42	4	0	16	26	3	0.724138	0.121212				chr1_0	AAEL008467	synonymous_variant	cysteine synthase
327	188059	G	A	31.6702	1.827e-08	0.01	66	1	0	49	19	2	0.573913	0.0454545		yes		chr1_0	AAEL008465	synonymous_variant	gamma-tubulin complex component 3 (gcp-3)
257	171883	A	G	31.2724	2.24249e-08	0.01	46	9	0	19	33	1	0.707692	0.209302				chr1_?	AAEL007458	synonymous_variant	amino acid transporter
360	811292	C	T	29.9958	4.32975e-08	0.01	32	9	1	10	21	5	0.761905	0.277778				chr1_?	AAEL008940	synonymous_variant	chaoptin
318	733162	A	G	29.7844	4.8287e-08	0.01	65	2	0	46	27	0	0.585586	0.0689655	yes	yes	yes	chr1_12.537	AAEL008350	synonymous_variant	conserved hypothetical protein
327	77142	T	A	29.7784	4.84366e-08	0.01	36	5	0	18	26	3	0.666667	0.147059	yes			chr1_0	AAEL008467	intron_variant	cysteine synthase
166	1740649	C	A	29.4628	5.69997e-08	0.01	48	2	0	24	24	0	0.666667	0.0769231		yes		chr1_0	AAEL005627	synonymous_variant	chordin
360	811238	C	T	29.3204	6.13474e-08	0.01	50	3	0	27	26	1	0.649351	0.1	yes	yes	yes	chr1_?	AAEL008940	synonymous_variant	chaoptin
398	213476	C	T	29.226	6.44087e-08	0.01	48	3	0	25	23	1	0.657534	0.111111				chr1_0	AAEL009466	synonymous_variant	protein kinase c
327	121005	C	G	28.6752	8.55931e-08	0.01	31	11	0	10	20	8	0.756098	0.282051				chr1_0	AAEL008462	synonymous_variant	apl5 protein (spac144.06 protein)
487	356947	T	C	28.4441	9.64434e-08	0.01	47	3	1	25	25	4	0.652778	0.121212	yes			chr1_0	AAEL010568	synonymous_variant	chromosome-associated kinesin KIF4A (chromokinesin)
1219	90145	C	A	28.3466	1.01423e-07	0.01	48	2	0	28	26	1	0.631579	0.0689655		yes		NA	AAEL014684	synonymous_variant	cytochrome P450
1219	90166	C	T	28.0959	1.15451e-07	0.01	66	1	0	48	22	1	0.578947	0.0416667		yes		NA	AAEL014684	synonymous_variant	cytochrome P450
676	574273	C	T	28.0811	1.16334e-07	0.01	66	1	0	47	25	0	0.584071	0.0384615		yes		chr1_?	AAEL012300	synonymous_variant	conserved hypothetical protein
166	1740514	C	A	28.0435	1.18617e-07	0.01	41	1	0	22	21	2	0.650794	0.0416667		yes		chr1_0	AAEL005627	synonymous_variant	chordin
226	50307	A	G	27.9048	1.27434e-07	0.01	44	3	0	25	21	3	0.637681	0.111111	yes			chr1_?	AAEL006897	intron_variant	conserved hypothetical protein
166	346165	C	T	27.5244	1.55125e-07	0.05	20	8	0	4	24	3	0.833333	0.228571				chr1_0	AAEL005630	synonymous_variant	hypothetical protein
512	387418	C	T	27.4769	1.58979e-07	0.05	51	2	0	31	25	1	0.621951	0.0714286		yes		chr1_0	AAEL010854	missense_variant	ubiquitin specific protease 2,
360	772943	G	A	27.2919	1.74942e-07	0.05	43	2	0	20	19	1	0.68254	0.0909091		yes		chr1_?	AAEL008940	missense_variant	chaoptin
166	1742128	G	A	27.2061	1.82881e-07	0.05	50	2	0	22	25	0	0.694444	0.0740741		yes		chr1_0	AAEL005627	intron_variant	chordin
156	1319243	G	A	27.1549	1.87789e-07	0.05	40	2	0	20	14	3	0.666667	0.105263	yes			chr1_12.537	AAEL017005	downstream_gene_variant	GPCR Neuropeptide Y Family
360	809916	T	C	27.0564	1.97603e-07	0.05	41	5	0	17	28	0	0.706897	0.151515	yes			chr1_?	AAEL008940	synonymous_variant	chaoptin
327	188134	G	A	27.0524	1.98018e-07	0.05	50	4	0	24	23	3	0.675676	0.133333				chr1_0	AAEL008465	synonymous_variant	gamma-tubulin complex component 3 (gcp-3)
257	848703	A	G	26.9763	2.05961e-07	0.05	48	3	0	27	27	0	0.64	0.1		yes		chr1_?	AAEL007455	synonymous_variant	thrombospondin
2086	7378	C	T	26.974	2.06214e-07	0.05	43	4	1	19	26	6	0.693548	0.135135	yes			NA	AAEL015410	synonymous_variant	AMP deaminase
272	996954	T	C	26.96	2.07715e-07	0.05	45	2	0	22	27	1	0.671642	0.0666667		yes		chr1_0	AAEL007664	intron_variant	nicotinic acetylcholine receptor subunit
97	2001982	C	A	26.7277	2.34238e-07	0.05	20	8	1	4	21	3	0.833333	0.272727				chr1_0	AAEL003807	3_prime_UTR_variant	conserved hypothetical protein
318	732913	A	G	26.679	2.40219e-07	0.05	66	1	0	49	23	0	0.573913	0.0416667	yes	yes	yes	chr1_12.537	AAEL008350	synonymous_variant	conserved hypothetical protein
389	1020952	A	G	26.5638	2.54973e-07	0.05	46	4	0	24	21	5	0.657143	0.133333	yes			chr1_?	AAEL009324	synonymous_variant	hydroxyacyl dehydrogenase
48	1339695	C	T	26.5476	2.57125e-07	0.05	26	6	0	6	19	5	0.8125	0.2				chr1_0	AAEL002047	intron_variant	40S ribosomal protein S10
398	1088161	T	G	26.4827	2.65907e-07	0.05	26	7	0	8	21	5	0.764706	0.212121				chr1_0	AAEL009469	synonymous_variant	cell division control protein
222	598163	T	A	26.4407	2.71753e-07	0.05	43	6	0	18	26	5	0.704918	0.162162				chr1_0	AAEL006818	upstream_gene_variant	glutathione S-transferase, putative
1049	257842	T	A	26.3772	2.80833e-07	0.05	66	1	0	47	22	3	0.584071	0.0384615		yes		chr1_?	AAEL014250	splice_region_variant,intron_variant	insect replication protein a
166	1711229	G	A	26.3568	2.83825e-07	0.05	21	5	0	5	12	9	0.807692	0.192308				chr1_0	AAEL005637	intron_variant	vegetatible incompatibility protein HET-E-1, putative
166	1742135	A	C	26.334	2.87182e-07	0.05	47	4	0	20	24	0	0.701493	0.142857				chr1_0	AAEL005627	intron_variant	chordin
327	188119	T	A	26.2245	3.03949e-07	0.05	65	2	0	48	25	0	0.575221	0.0740741		yes		chr1_0	AAEL008465	synonymous_variant	gamma-tubulin complex component 3 (gcp-3)
404	377041	C	T	26.1726	3.12221e-07	0.05	45	6	0	20	17	6	0.692308	0.206897	yes			chr1_?	AAEL009535	intron_variant	hypothetical protein
166	1711189	G	A	26.167	3.13136e-07	0.05	25	4	1	5	15	11	0.833333	0.16129				chr1_0	AAEL005638	downstream_gene_variant	conserved hypothetical protein
461	583589	C	T	26.1401	3.17525e-07	0.05	40	4	0	23	22	3	0.634921	0.137931				chr1_0	AAEL018189	synonymous_variant	0
226	33085	C	A	26.1109	3.22364e-07	0.05	4	16	5	26	12	0	0.133333	0.636364				chr1_?	AAEL006897	missense_variant	conserved hypothetical protein
360	772953	A	G	26.1101	3.22489e-07	0.05	47	1	0	21	21	1	0.691176	0.0434783	yes	yes	yes	chr1_?	AAEL008940	synonymous_variant	chaoptin
327	187777	C	T	26.0887	3.2608e-07	0.05	29	10	1	9	18	9	0.763158	0.289474				chr1_0	AAEL008465	synonymous_variant	gamma-tubulin complex component 3 (gcp-3)
2086	7375	T	C	26.0849	3.26722e-07	0.05	45	6	0	21	25	5	0.681818	0.166667	yes			NA	AAEL015410	synonymous_variant	AMP deaminase
