# Supplementary material for: Exome and Transcriptome Sequencing of Aedes aegypti Identifies a Locus That Confers Resistance to Brugia malayi and Alters the Immune Response
Source: PLoS Pathog. 2015 Mar 27;11(3):e1004765. doi: 10.1371/journal.ppat.1004765 (PMC4376896; doi:10.1371/journal.ppat.1004765)
Supplement: S2 Dataset — Differential expression of genes in Aedes aegypti in response to infection by Brugia malayi at time points shortly after infection; genes with a significant interaction between genotype and infection status at time points shortly after infection; and differential expression of genes between resistant and susceptible genotypes of Ae. aegypti prior to infection. (XLSX) [file ppat.1004765.s012.xlsx]

## Sheet: Contents
Worksheet title	Contents
treatment.12hr.S	Genes differentially expressed in response to infection by Brugia malayi in the susceptible genotype of Aedes aegypti at 12 hours after infection (20% FDR).
treatment.12hr.R	Genes differentially expressed in response to infection by Brugia malayi in the resistant genotype of Aedes aegypti at 12 hours after infection (20% FDR).
treatment.48hr.S	Genes differentially expressed in response to infection by Brugia malayi in the susceptible genotype of Aedes aegypti at 48 hours after infection (20% FDR).
treatment.48hr.R	Genes differentially expressed in response to infection by Brugia malayi in the resistant genotype of Aedes aegypti at 48 hours after infection (20% FDR).
interaction.12hr	Genes with a significant interaction between Aedes aegypti genotype and Brugia malayi infection status at 12 hours after infection (P<0.01).
interaction.48hr	Genes with a significant interaction between Aedes aegypti genotype and Brugia malayi infection status at 48 hours after infection (P<0.01).
genotype.0hr	Genes differentially expressed between resistant and susceptible genotypes of Aedes aegypti (20% FDR). Only genes putatively mapped to the 2nd or 3rd chromosomes are included.

## Sheet: treatment.12hr.S.
ensembl_gene_id	description	immune.name	logFC.treatment.12hr.S	logCPM.treatment.12hr.S	PValue.treatment.12hr.S	FDR.treatment.12hr.S
AAEL010715	hypothetical protein	NA	5.54149	-1.83571	0.00199829	0.101899
AAEL014305	conserved hypothetical protein	NA	5.21379	-2.01252	0.00506496	0.146068
AAEL014456	hypothetical protein	NA	5.05297	0.0718214	1.08103e-05	0.00754262
AAEL013731	hypothetical protein	NA	4.88906	0.740282	5.21756e-05	0.0142451
AAEL006585	predicted protein	NA	4.41267	-0.0193398	3.58735e-05	0.0130827
AAEL004922	nicotinate phosphoribosyltransferase	NA	4.34175	-0.461008	0.000161384	0.0298061
AAEL008616	conserved hypothetical protein	NA	4.28957	-1.14879	0.00088885	0.0684258
AAEL013395	hypothetical protein	NA	4.26539	2.1775	4.05322e-05	0.0133959
AAEL011852	hypothetical protein	NA	4.08781	0.7457	0.000185272	0.0318744
AAEL015284	prolyl 4-hydroxylase alpha subunit 1,	NA	4.08475	-0.64706	0.000521213	0.0600543
AAEL014004	clip-domain serine protease, putative	NA	3.93255	1.34963	1.60533e-08	6.72044e-05
AAEL013141	mfs transporter	NA	3.86527	1.57154	0.000127859	0.0267631
AAEL012281	conserved hypothetical protein	NA	3.84966	-0.43021	0.000660606	0.0628527
AAEL009339	activin receptor type I, putative	NA	3.8463	-0.12276	0.000154298	0.0289228
AAEL006889	hypothetical protein	NA	3.84619	2.25388	3.7501e-05	0.0130827
AAEL015384	grb2-associated binder, gab	NA	3.82912	-0.833678	0.00153352	0.0888751
AAEL007837	hypothetical protein	NA	3.8245	-0.0713937	0.00058075	0.0611838
AAEL003245	IMD pathway signalling I-Kappa-B Kinase 1 (IKK1 IKK-beta). (ird5 orthologue immune response deficient 5)	IKK1A	3.81824	0.666161	0.000143206	0.0282474
AAEL013212	prefoldin, subunit, putative	NA	3.7473	0.0428471	3.40886e-05	0.0130827
AAEL013509	membralin	NA	3.72832	0.30021	0.00104333	0.0740296
AAEL004421	hypothetical protein	NA	3.71848	0.641432	0.00039285	0.0513938
AAEL009535	hypothetical protein	NA	3.69051	1.24227	0.000714957	0.0632655
AAEL014542	hypothetical protein	NA	3.66287	-0.51969	0.00566347	0.152307
AAEL012665	glucose-6-phosphate isomerase	NA	3.64921	0.554906	8.60898e-05	0.0200223
AAEL017168	NA	NA	3.635	1.0215	6.83246e-05	0.016735
AAEL011574	hypothetical protein	NA	3.62022	0.302012	0.00540185	0.149262
AAEL004140	hypothetical protein	NA	3.61867	0.369748	0.000269162	0.0417334
AAEL014056	hypothetical protein	NA	3.61417	0.0011917	0.00144197	0.0870657
AAEL001277	arf GTPase-activating protein	NA	3.60999	0.640395	0.000201504	0.0337425
AAEL009024	GPCR Calcitonin/Diuretic Hormone Family	NA	3.58526	-1.05237	0.00310444	0.119794
AAEL011641	transferrin	NA	3.58206	2.36455	3.26316e-05	0.0130827
AAEL014405	predicted protein	NA	3.56166	-1.64497	0.00735795	0.171291
AAEL007732	peptidyl-glycine alpha-amidating monooxygenase	NA	3.51605	-1.16055	0.00168924	0.0926428
AAEL009310	angiotensin-converting enzyme (dipeptidyl carboxypeptidase	NA	3.46097	2.66631	4.00021e-05	0.0133959
AAEL005738	yellow protein precursor	NA	3.45201	-0.422188	0.000565315	0.060682
AAEL011515	hypothetical protein	NA	3.4352	0.230941	0.00232899	0.106638
AAEL016987	autophagy related gene	NA	3.42465	0.0387518	0.00237716	0.107391
AAEL010309	hypothetical protein	NA	3.41235	-1.1084	0.00822765	0.181908
AAEL011371	conserved hypothetical protein	NA	3.40001	1.4131	2.07564e-05	0.0109408
AAEL003933	Double Oxidase: Two Peroxidase domains.	DBLOX	3.38312	0.498878	0.000846443	0.0676447
AAEL013944	hypothetical protein	NA	3.37932	0.0688361	0.00509321	0.146068
AAEL006765	hypothetical protein	NA	3.34428	0.354929	0.00549855	0.150449
AAEL004797	serine/threonine kinase NLK	NA	3.33449	0.906139	0.000713873	0.0632655
AAEL007481	GDP-fucose transporter, putative	NA	3.33334	-1.28655	0.00570855	0.15254
AAEL013135	chromodomain helicase DNA binding protein	NA	3.33004	1.63278	0.00270244	0.114553
AAEL014311	tetraspanin, putative	NA	3.32035	0.540324	0.000139839	0.0282474
AAEL002580	predicted protein	NA	3.31608	2.26026	1.88792e-05	0.0109408
AAEL003502	hypothetical protein	NA	3.29205	0.398994	0.00224823	0.106149
AAEL003119	C-Type Lectin (CTL).	CTL6	3.25788	0.121502	0.00251884	0.110997
AAEL005576	conserved hypothetical protein	NA	3.25743	-1.30803	0.00439243	0.139832
AAEL015673	nucleolar complex protein	NA	3.24519	0.627594	0.000713721	0.0632655
AAEL004319	epidermal growth factor receptor	NA	3.22674	-0.105328	0.00195281	0.101899
AAEL015000	als2cr7	NA	3.20642	0.340505	0.00125549	0.0796351
AAEL004030	conserved hypothetical protein	NA	3.1892	-0.262792	0.000698034	0.0632655
AAEL017196	NA	NA	3.17291	0.576449	0.00178139	0.0956091
AAEL017532	NA	NA	3.17047	-0.231818	0.00163435	0.091226
AAEL010352	hypothetical protein	NA	3.1694	-0.96616	0.0032085	0.119794
AAEL004567	fermitin, putative	NA	3.15773	1.10415	0.000245492	0.0395273
AAEL018033	NA	NA	3.14663	0.552656	0.00215112	0.103509
AAEL011751	ccar1	NA	3.13913	1.47745	0.000598523	0.0618591
AAEL008356	hypothetical protein	NA	3.13227	-0.611794	0.00707585	0.168625
AAEL001232	tubulointerstitial nephritis antigen	NA	3.12385	3.09774	7.64866e-07	0.00105037
AAEL008586	hypothetical protein	NA	3.10007	-0.441181	0.00684903	0.166699
AAEL002055	neuroendocrine protein 7b2	NA	3.09343	-0.0141308	0.00297844	0.119128
AAEL015341	conserved hypothetical protein	NA	3.08948	2.45205	0.00124621	0.0796351
AAEL005117	hypothetical protein	NA	3.08528	1.31186	0.00270873	0.114553
AAEL002817	conserved hypothetical protein	NA	3.08453	-0.0295216	0.00457254	0.141269
AAEL011506	hypothetical protein	NA	3.06729	-1.42488	0.00655262	0.162316
AAEL002227	fatty acid synthase	NA	3.05436	-0.00290498	0.00997388	0.196644
AAEL015049	60S ribosomal protein L35	NA	3.04387	2.12374	0.000424192	0.0538124
AAEL013105	receptor protein tyrosine phosphatase	NA	3.04219	1.59089	0.000647305	0.0628527
AAEL011668	conserved hypothetical protein	NA	3.04005	1.23233	0.000868083	0.0678479
AAEL010708	hypothetical protein	NA	3.03021	-0.160713	0.000453555	0.0554443
AAEL012833	endomembrane protein emp70	NA	3.03006	1.31391	0.00422517	0.137132
AAEL000920	hypothetical protein	NA	3.0265	0.461805	0.00190314	0.100427
AAEL004961	conserved hypothetical protein	NA	3.02433	-0.785813	0.00235214	0.106644
AAEL006152	hypothetical protein	NA	3.02329	1.18392	0.000770897	0.0654111
AAEL001041	guanine nucleotide-binding protein beta 3 (g protein beta3)	NA	3.01474	2.22932	0.000869717	0.0678479
AAEL003736	sec15	NA	3.01032	0.479686	0.00563102	0.152086
AAEL015255	phosphatidylinositol-4-phosphate 5-kinase type i	NA	3.00921	-0.314908	0.00146659	0.0874562
AAEL013318	hypothetical protein	NA	2.99079	1.12	0.00294315	0.1188
AAEL017159	NA	NA	2.9876	1.92582	0.00103871	0.0740296
AAEL010562	hypothetical protein	NA	2.98533	-0.241169	0.00911827	0.190543
AAEL000822	kinesin-like protein KLP68D	NA	2.97306	1.06074	0.000563792	0.060682
AAEL013880	MSF1 protein, putative	NA	2.97013	2.98343	0.000361599	0.0504591
AAEL013032	conserved hypothetical protein	NA	2.96558	0.587166	0.000610759	0.0618591
AAEL012450	serine/threonine-protein kinase, putative	NA	2.95501	-1.50137	0.00896936	0.188372
AAEL007408	conserved hypothetical protein	NA	2.94504	-0.532943	0.00305387	0.119794
AAEL005586	transient receptor potential channel 4,	NA	2.94349	1.65061	0.00245898	0.109901
AAEL004704	map kinase-interacting serine/threonine kinase	NA	2.93325	2.3188	0.000196881	0.033414
AAEL014422	syntrophin	NA	2.9311	-0.376858	0.00187129	0.0991628
AAEL006578	conserved hypothetical protein	NA	2.91981	0.342787	0.000682176	0.0632655
AAEL013773	conserved hypothetical protein	NA	2.91407	-0.835412	0.00520497	0.147525
AAEL012183	mfs transporter	NA	2.91395	3.1979	3.18488e-05	0.0130827
AAEL006987	conserved hypothetical protein	NA	2.89798	0.812769	0.000851012	0.0676447
AAEL007574	autophagy related gene	APG16L	2.88871	0.686835	0.00274206	0.114553
AAEL001269	anion exchange protein 2, slc4a2	NA	2.88439	-0.207765	0.00274547	0.114553
AAEL012288	sugar transporter	NA	2.88312	0.519517	0.0099121	0.196124
AAEL007204	conserved hypothetical protein	NA	2.87614	1.45047	0.00054425	0.060682
AAEL014500	cation chloride cotransporter	NA	2.87539	0.194001	0.00242467	0.109145
AAEL008127	conserved hypothetical protein	NA	2.86346	-1.14998	0.0102338	0.199575
AAEL005726	breakpoint cluster region protein (bcr)	NA	2.86119	1.0318	0.000454715	0.0554443
AAEL013133	hypothetical protein	NA	2.85266	0.895734	0.000477213	0.0570792
AAEL005955	caspase	NA	2.84297	-0.498187	0.00363005	0.126288
AAEL005351	leucine-rich transmembrane protein	NA	2.83472	3.2214	0.00064014	0.0628527
AAEL001362	hypothetical protein	NA	2.82962	0.0547976	0.00310377	0.119794
AAEL007927	hypothetical protein	NA	2.82237	2.18514	0.000435376	0.0541375
AAEL012145	nfrkb	NA	2.81955	-0.133609	0.00849501	0.184836
AAEL002887	Armadillo segment polarity protein	NA	2.80892	2.24399	0.000922271	0.0697759
AAEL002002	mitochondrial ribosomal protein, S18B, putative	NA	2.80713	1.69594	0.000373029	0.0507512
AAEL013692	PIWI	PIWI3	2.80375	2.45743	0.000174675	0.0308978
AAEL014449	ribose-phosphate pyrophosphokinase 1,	NA	2.80242	4.37581	0.000171533	0.0307754
AAEL002172	tyrosine-protein kinase	NA	2.79673	-0.613878	0.00900429	0.188789
AAEL009824	ubiquitin specific protease 9/faf	NA	2.79571	2.52799	0.000265281	0.0416459
AAEL005302	beta-1,4-galactosyltransferase	NA	2.79328	0.445167	0.000776487	0.0654111
AAEL001107	hypothetical protein	NA	2.78513	0.809036	0.0102337	0.199575
AAEL009867	hypothetical protein	NA	2.78347	0.262152	0.00278512	0.115353
AAEL010023	conserved hypothetical protein	NA	2.77948	0.889812	0.00202936	0.101997
AAEL004348	NF-180, putative	NA	2.77667	0.164069	0.00739261	0.171298
AAEL012915	als2cr7	NA	2.77459	-0.266293	0.00666953	0.164563
AAEL001918	hypothetical protein	NA	2.75331	0.904114	0.00100795	0.0729666
AAEL008319	protein disulfide isomerase	NA	2.75084	2.46518	0.000169006	0.0307615
AAEL009150	hypothetical protein	NA	2.74908	-0.663136	0.00978274	0.195398
AAEL004109	conserved hypothetical protein	NA	2.74366	0.95547	0.00539043	0.149262
AAEL006439	testis/ seletal muscle dual specificty phosphatase	NA	2.74021	-0.110724	0.00812102	0.180517
AAEL000324	tyrosine-protein kinase drl	NA	2.74006	0.0616642	0.000734777	0.0636418
AAEL017134	NA	NA	2.73998	2.33805	0.000695872	0.0632655
AAEL014902	cation efflux protein/ zinc transporter	NA	2.73085	0.831397	0.000980912	0.0719847
AAEL005389	conserved hypothetical protein	NA	2.72844	0.622031	0.00527449	0.147875
AAEL012382	conserved hypothetical protein	NA	2.72493	0.365133	0.0059251	0.156331
AAEL003519	conserved hypothetical protein	NA	2.7208	1.73998	0.000790317	0.0657324
AAEL013145	conserved hypothetical protein	NA	2.72046	1.93908	0.00465216	0.141349
AAEL003127	WD-repeat protein	NA	2.72033	0.178611	0.00117707	0.0775731
AAEL009482	conserved hypothetical protein	NA	2.71585	0.763682	0.000206122	0.0340617
AAEL005716	conserved hypothetical protein	NA	2.70998	1.48322	0.00415541	0.135675
AAEL013255	conserved hypothetical protein	NA	2.70902	1.77251	0.000804405	0.0660295
AAEL002278	guanylate cyclase, putative	NA	2.70002	0.467759	0.00603767	0.157636
AAEL005083	conserved hypothetical protein	NA	2.69971	-0.527318	0.00610275	0.158356
AAEL013074	adenylyl cyclase-associated protein	NA	2.6931	2.29615	0.00462393	0.141311
AAEL014644	UDP-sugar transporter UST74c (fringe connection protein), putative	NA	2.68291	0.45633	0.00222392	0.105397
AAEL012162	aldehyde dehydrogenase	NA	2.67932	0.433897	0.000498874	0.0585547
AAEL012967	ced-6	NA	2.6677	1.42612	0.000655162	0.0628527
AAEL004774	hypothetical protein	NA	2.66748	1.47009	0.00133728	0.0819373
AAEL012291	conserved hypothetical protein	NA	2.6611	1.16225	0.000321828	0.0459299
AAEL007678	hypothetical protein	NA	2.66069	0.672978	0.00430082	0.138058
AAEL010665	developmentally regulated RNA-binding protein	NA	2.66042	1.71057	0.00088945	0.0684258
AAEL012014	l-lactate dehydrogenase	NA	2.64753	1.21813	0.000821456	0.0669913
AAEL009827	hypothetical protein	NA	2.64649	0.34053	0.00171535	0.092858
AAEL010948	heat shock protein 70 (hsp70)-interacting protein	NA	2.63381	0.734575	0.00493252	0.1444
AAEL014511	predicted protein	NA	2.62436	0.518312	0.00277559	0.115353
AAEL005801	bifunctional aminoacyl-tRNA synthetase	NA	2.62223	4.74706	6.82129e-05	0.016735
AAEL000491	hypothetical protein	NA	2.61529	0.433026	0.00651854	0.162316
AAEL001869	gmp synthase	NA	2.60161	3.86032	4.58827e-05	0.0135724
AAEL011144	triacylglycerol lipase, pancreatic	NA	2.6001	-0.1138	0.00146529	0.0874562
AAEL006972	hepatocellular carcinoma-associated antigen	NA	2.59784	0.180119	0.00940044	0.194252
AAEL012171	RNA recognition motif protein split ends	NA	2.59084	2.37374	0.000831484	0.0672006
AAEL002345	conserved hypothetical protein	NA	2.58649	2.09943	0.00112135	0.0755928
AAEL017333	NA	NA	2.57053	3.73373	0.000781246	0.0654111
AAEL012339	cdk1	NA	2.56803	0.492749	0.00194484	0.101899
AAEL010399	1-acylglycerol-3-phosphate acyltransferase	NA	2.56441	0.958419	0.00442934	0.14019
AAEL009518	timeout/timeless-2	NA	2.56407	1.49085	0.00101092	0.0729666
AAEL018041	NA	NA	2.54964	0.133674	0.00108144	0.0755928
AAEL011465	conserved hypothetical protein	NA	2.53607	0.489549	0.0070648	0.168625
AAEL013181	protein phosphatase-1	NA	2.53378	2.08516	0.00203829	0.101997
AAEL011248	innexin	NA	2.5312	0.589651	0.00690407	0.16739
AAEL014856	DNA mismatch repair protein spellchecker 1	NA	2.52124	1.16522	0.00458937	0.141269
AAEL000584	sex-determining region y protein, sry	NA	2.51909	1.7056	0.00136858	0.083437
AAEL001434	coronin	NA	2.5159	0.437697	0.00304208	0.119794
AAEL000838	hypothetical protein	NA	2.51229	0.676036	0.00354651	0.124069
AAEL001375	Y-box binding protein	NA	2.50623	2.92559	0.0034805	0.123479
AAEL002358	conserved hypothetical protein	NA	2.50475	0.964443	0.00512887	0.146394
AAEL015467	segmentation protein cap'n'collar	NA	2.50198	1.37847	0.00120679	0.0785287
AAEL003758	sorting nexin	NA	2.49734	1.6207	0.00206931	0.101997
AAEL011417	synaptojanin	NA	2.49311	2.16513	0.00121916	0.0785287
AAEL013755	phosphorylase kinase, gamma	NA	2.48848	2.10796	0.00185195	0.0985534
AAEL004108	hypothetical protein	NA	2.4871	0.713146	0.00565964	0.152307
AAEL007504	hypothetical protein	NA	2.4857	0.60548	0.00147157	0.0874562
AAEL008139	conserved hypothetical protein	NA	2.47796	1.3195	0.00654043	0.162316
AAEL017343	NA	NA	2.46905	0.790151	0.0028865	0.118469
AAEL001876	decapentaplegic, deca	NA	2.4526	1.39481	0.00340409	0.123204
AAEL012287	sugar transporter	NA	2.44734	3.17114	0.000724607	0.0632655
AAEL001532	FAD NAD binding oxidoreductases	NA	2.44602	1.43882	0.00314212	0.119794
AAEL000712	hypothetical protein	NA	2.43678	-0.395035	0.00808078	0.18026
AAEL015258	hypothetical protein	NA	2.41421	0.447003	0.00639298	0.161532
AAEL016999	white protein; eye pigment transporter	NA	2.4127	2.23158	0.00065613	0.0628527
AAEL007191	amino acid transporter	NA	2.40183	2.42428	0.0064798	0.162316
AAEL007103	leucine-rich immune protein (TM)	LRIM15	2.40089	1.01044	0.00652501	0.162316
AAEL010481	sugar transporter	NA	2.39964	1.48076	0.00864926	0.184836
AAEL012364	spermatogenesis associated factor	NA	2.39664	2.4606	0.000407219	0.0522013
AAEL008733	histidine triad (hit) protein member	NA	2.38253	1.52004	0.00316596	0.119794
AAEL010512	tetratricopeptide repeat protein, tpr	NA	2.37662	1.23346	0.00633657	0.161428
AAEL012490	ring finger protein 19 (dorfin) (double ring-finger protein)	NA	2.37565	2.39603	0.000554548	0.060682
AAEL014005	clip-domain serine protease, putative	NA	2.3598	1.21204	0.00254178	0.111096
AAEL017254	NA	NA	2.35961	1.33866	0.00233857	0.106638
AAEL003014	hypothetical protein	NA	2.34997	1.55433	0.000554534	0.060682
AAEL014933	fk506 binding protein	NA	2.34683	-0.18931	0.00965129	0.195398
AAEL007742	tyrosine-protein kinase	NA	2.34617	1.01271	0.00274302	0.114553
AAEL006624	conserved hypothetical protein	NA	2.33738	-0.182121	0.00978662	0.195398
AAEL005844	posF21, putative	NA	2.3373	1.94123	0.00468852	0.141349
AAEL005261	conserved hypothetical protein	NA	2.33707	1.89522	0.0058044	0.154444
AAEL011340	U1 small nuclear ribonucleoprotein 70 kd	NA	2.33129	0.925246	0.00228212	0.106272
AAEL014598	huntingtin interacting protein	NA	2.32225	1.64728	0.00255606	0.111096
AAEL003981	hypothetical protein	NA	2.32205	0.310541	0.00335873	0.121914
AAEL000709	TOLL pathway signalling.	CACT	2.31991	4.57203	0.00014918	0.0283871
AAEL009720	conserved hypothetical protein	NA	2.31531	2.2597	0.00117975	0.0775731
AAEL010652	hypothetical protein	NA	2.31354	2.24438	0.000278851	0.0421939
AAEL008503	hypothetical protein	NA	2.30353	2.11066	0.00376777	0.129075
AAEL009142	prolyl endopeptidase (prolyl oligopeptidase)	NA	2.30301	4.03326	0.00027806	0.0421939
AAEL001793	conserved hypothetical protein	NA	2.30014	3.06161	0.00693134	0.167728
AAEL012671	conserved hypothetical protein	NA	2.29564	4.42039	0.00038451	0.0508322
AAEL010725	proprotein convertase subtilisin/kexin type 4, furin	NA	2.29509	0.914599	0.00951985	0.194468
AAEL007950	eps-15	NA	2.29303	1.56234	0.00614234	0.159055
AAEL006751	hypothetical protein	NA	2.28742	1.13278	0.00687904	0.167106
AAEL000744	troponin C	NA	2.28497	1.14614	0.00457313	0.141269
AAEL008622	jnk	NA	2.28203	0.346013	0.0018488	0.0985534
AAEL005424	actin binding protein, putative	NA	2.27555	4.65441	0.000117732	0.025493
AAEL010081	conserved hypothetical protein	NA	2.27255	0.981542	0.00480497	0.141656
AAEL013484	hypothetical protein	NA	2.26635	2.78408	0.00209104	0.102005
AAEL013092	cation chloride cotransporter	NA	2.26537	1.29445	0.00443763	0.14019
AAEL014130	conserved hypothetical protein	NA	2.25824	1.65468	0.00986196	0.195788
AAEL012493	attractin	NA	2.2546	0.223101	0.00473028	0.141349
AAEL004444	zinc finger protein	NA	2.24875	1.84251	0.00211489	0.102157
AAEL004666	focal adhesion kinase	NA	2.24805	1.15872	0.00332594	0.121678
AAEL014980	serine protease inhibitor (serpin-2), putative	NA	2.24677	3.33961	4.27807e-05	0.0134757
AAEL003373	hypothetical protein	NA	2.24501	2.61173	0.00158822	0.0898304
AAEL013824	calcium/calmodulin dependent protein kinase ii	NA	2.24191	0.294258	0.00466305	0.141349
AAEL000691	conserved hypothetical protein	NA	2.23886	2.49852	0.00140379	0.0851698
AAEL001727	hypothetical protein	NA	2.23361	-0.625874	0.00865914	0.184836
AAEL013567	ATP-dependent bile acid permease	NA	2.23329	2.57386	0.00157572	0.0895452
AAEL013892	wiskott-aldrich syndrome protein	NA	2.22851	0.797566	0.00345299	0.123479
AAEL010073	metalloendopeptidase	NA	2.22717	2.445	0.00207097	0.101997
AAEL003780	hypothetical protein	NA	2.2239	2.6414	0.00439794	0.139832
AAEL013592	hypothetical protein	NA	2.22382	0.358451	0.00619217	0.159524
AAEL007165	hypothetical protein	NA	2.22156	0.81721	0.00807319	0.18026
AAEL012743	glycerol-3-phosphate acyltransferase	NA	2.21747	1.59046	0.00294804	0.1188
AAEL007395	conserved hypothetical protein	NA	2.21691	1.89761	0.000556743	0.060682
AAEL001734	bric-a-brac	NA	2.21083	-0.25249	0.00454942	0.141269
AAEL013349	lethal(2)essential for life protein, l2efl	NA	2.2107	2.25732	4.64697e-05	0.0135724
AAEL005512	speckle-type poz protein	NA	2.20571	3.23462	6.54473e-05	0.016735
AAEL002575	pickpocket	NA	2.20282	-0.493684	0.00947657	0.194468
AAEL002553	hypothetical protein	NA	2.19956	0.705249	0.00310291	0.119794
AAEL015539	conserved hypothetical protein	NA	2.19823	0.346069	0.00985958	0.195788
AAEL010482	acidic membrane protein of rat brain, putative	NA	2.19568	1.11144	0.00918587	0.19128
AAEL009728	conserved hypothetical protein	NA	2.19155	0.726042	0.00630518	0.161428
AAEL009411	DNA-binding protein smubp-2	NA	2.1914	2.37211	0.00333286	0.121678
AAEL007344	conserved hypothetical protein	NA	2.19031	1.17132	0.000801826	0.0660295
AAEL008500	DEAD box ATP-dependent RNA helicase	NA	2.18855	6.12124	1.55232e-05	0.0102608
AAEL000175	Eukaryotic translation initiation factor 3 subunit C (eIF3c)(Eukaryotic translation initiation factor 3 subunit 8)	NA	2.18397	4.94426	0.000137763	0.0282474
AAEL009467	conserved hypothetical protein	NA	2.18135	0.678393	0.00829262	0.182394
AAEL006307	acetyl-coa carboxylase	NA	2.17379	3.41836	0.000712857	0.0632655
AAEL002729	hypothetical protein	NA	2.17358	1.62782	0.00541527	0.149262
AAEL012961	vacuolar protein sorting 26, vps26	NA	2.1657	0.649653	0.00881796	0.186533
AAEL002142	conserved hypothetical protein	NA	2.16262	2.20823	0.00159504	0.0898304
AAEL007528	conserved hypothetical protein	NA	2.1626	1.48504	0.00577739	0.154052
AAEL004453	DEAD box ATP-dependent RNA helicase	NA	2.16208	3.28802	0.00406157	0.134514
AAEL017004	NA	NA	2.16049	1.09246	0.00725017	0.170835
AAEL009806	low-density lipoprotein receptor (ldl)	NA	2.1602	2.5478	0.000985856	0.0719847
AAEL006710	nucleolysin tia-1	NA	2.15908	1.33501	0.00637535	0.161428
AAEL011328	zinc finger protein	NA	2.15604	3.10026	0.00112016	0.0755928
AAEL013525	Timp-3, putative	NA	2.15528	1.53438	0.00200474	0.101899
AAEL009441	hypothetical protein	NA	2.15288	1.03477	0.00423657	0.137132
AAEL011789	Probable citrate synthase 2, mitochondrial Precursor (EC 2.3.3.1)	NA	2.14803	1.56317	0.00637111	0.161428
AAEL007040	lozenge	NA	2.1432	0.479512	0.00653413	0.162316
AAEL006552	WD-repeat protein	NA	2.14244	2.76196	0.00121929	0.0785287
AAEL005125	conserved hypothetical protein	NA	2.14062	0.559604	0.00955092	0.194468
AAEL012290	hypothetical protein	NA	2.13804	1.60924	0.00596413	0.156702
AAEL003518	calcium-transporting ATPase 2 (ATPase 2)	NA	2.1339	3.47123	0.000307736	0.0447413
AAEL002835	conserved hypothetical protein	NA	2.13183	1.98387	0.00854185	0.184836
AAEL014909	conserved hypothetical protein	NA	2.12418	2.05132	0.00197868	0.101899
AAEL013171	heme peroxidase	HPX2	2.11811	2.93497	0.000378973	0.0507512
AAEL012420	pumilio	NA	2.10995	1.77732	0.00320008	0.119794
AAEL009692	JAKSTAT pathway signalling Signal-Transducer and Activator of Transcription 1 (STAT1).	STAT	2.10673	2.97277	0.000971006	0.0717345
AAEL012806	conserved hypothetical protein	NA	2.10609	1.02204	0.00733749	0.171291
AAEL008303	calponin/transgelin	NA	2.10222	1.97068	0.00525335	0.147875
AAEL011343	conserved hypothetical protein	NA	2.09962	1.65502	0.00155479	0.0888751
AAEL003215	heat shock factor binding protein, putative	NA	2.09312	1.91507	0.00110128	0.0755928
AAEL012757	kynurenine 3-monooxygenase	NA	2.08886	2.43302	0.00354511	0.124069
AAEL008473	cysteine-rich venom protein, putative	NA	2.08737	6.56307	9.41603e-10	1.18256e-05
AAEL009621	hypothetical protein	NA	2.08328	2.55249	0.00116585	0.0774707
AAEL007123	hypothetical protein	NA	2.07782	1.64824	0.00719867	0.170444
AAEL005699	membrane protein tms1d	NA	2.07008	3.02422	0.00162199	0.0909398
AAEL001471	hypothetical protein	NA	2.06837	3.89926	0.00155685	0.0888751
AAEL003246	deoxyribose-phosphate aldolase	NA	2.06431	2.27982	0.00170143	0.092858
AAEL011584	chaperonin-60kD, ch60	NA	2.05806	5.62078	0.0001066	0.0239069
AAEL002528	histone deacetylase	NA	2.05704	2.23303	0.00294841	0.1188
AAEL011678	centrosomal protein, putative	NA	2.05466	2.34722	0.00255647	0.111096
AAEL017514	NA	NA	2.05449	4.04509	1.41899e-07	0.000356423
AAEL007179	conserved hypothetical protein	NA	2.05274	2.39654	0.0015308	0.0888751
AAEL004169	conserved hypothetical protein	NA	2.0526	1.02449	0.00682989	0.166557
AAEL008950	conserved hypothetical protein	NA	2.05233	3.27782	0.000656583	0.0628527
AAEL002090	conserved hypothetical protein	NA	2.05051	2.17102	0.00539519	0.149262
AAEL003671	hypothetical protein	NA	2.04892	4.50195	0.00029694	0.0438738
AAEL000008	WD and tetratricopeptide repeat protein	NA	2.04073	2.78588	0.00127702	0.0805933
AAEL004209	opioid-binding protein/cell adhesion molecule, putative	NA	2.03983	1.5356	0.00472598	0.141349
AAEL006520	hypothetical protein	NA	2.03809	2.60901	0.000943617	0.070541
AAEL002688	glucosyl/glucuronosyl transferases	NA	2.03057	1.96324	0.00557153	0.151129
AAEL012113	vacuolar ATP synthase proteolipid subunit	NA	2.02522	3.33698	0.00102423	0.0735043
AAEL011158	disulfide oxidoreductase	NA	2.0181	2.5356	0.004077	0.134514
AAEL002815	conserved hypothetical protein	NA	2.01798	4.04857	0.00248352	0.110224
AAEL012165	aldehyde dehydrogenase, putative	NA	2.00435	2.12474	0.00774255	0.175838
AAEL000157	hypothetical protein	NA	2.00433	1.90521	0.0026454	0.113779
AAEL014408	m-phase inducer phosphatase(cdc25)	NA	2.00248	2.43552	0.00171492	0.092858
AAEL012929	Protein real-time	NA	2.0016	1.55631	0.00587301	0.155282
AAEL009581	conserved hypothetical protein	NA	1.99991	0.99299	0.00510684	0.146097
AAEL013028	zinc finger protein	NA	1.99168	3.24694	0.00109726	0.0755928
AAEL002260	conserved hypothetical protein	NA	1.99068	2.45351	0.00347255	0.123479
AAEL006133	cofactor A, putative	NA	1.98493	1.16869	0.00701429	0.168625
AAEL015296	septin	NA	1.97961	0.424604	0.00781002	0.177051
AAEL001567	myocyte-specific enhancer factor 2d	NA	1.9788	1.8008	0.00733944	0.171291
AAEL007547	chloride channel protein	NA	1.97667	4.89344	0.000282913	0.0422988
AAEL000832	cleavage and polyadenylation specificity factor cpsf	NA	1.97243	3.25177	0.00125138	0.0796351
AAEL015365	hypothetical protein	NA	1.96381	1.89597	0.00357196	0.124612
AAEL008079	trypsin-alpha, putative	NA	1.96264	1.76293	0.00176337	0.095048
AAEL006012	factor for adipocyte differentiation	NA	1.96258	2.94953	0.00204692	0.101997
AAEL009157	RHO GTPase activator, putative	NA	1.96163	2.951	0.00210361	0.102005
AAEL007613	Toll-like receptor	TOLL1A	1.95423	2.11511	0.00384302	0.130445
AAEL009884	ran-binding protein	NA	1.94346	3.74816	0.000584605	0.0611838
AAEL011495	sumo ligase	NA	1.93738	1.73545	0.00876557	0.186272
AAEL003680	ring finger protein	NA	1.92554	2.13838	0.0031347	0.119794
AAEL003896	serine/threonine protein kinase	NA	1.92404	2.81728	0.00201218	0.101899
AAEL012753	protein phosphatase 1 regulatory subunit 12b (myosin phosphatase targeting subunit 2)	NA	1.92199	1.56564	0.00864575	0.184836
AAEL003054	conserved hypothetical protein	NA	1.92133	1.80001	0.00291747	0.1188
AAEL002471	proto-oncogene tyrosine-protein kinase src	NA	1.91937	1.82027	0.00254756	0.111096
AAEL005201	hydroxymethylglutaryl-coa synthase	NA	1.9109	1.49325	0.00707316	0.168625
AAEL004368	nucleolar RNA-associated protein	NA	1.90455	2.6761	0.00279424	0.115353
AAEL014098	polycomb protein	NA	1.90091	2.13591	0.00408072	0.134514
AAEL008370	Class B Scavenger Receptor (CD36 domain).	SCRB17	1.88843	3.80765	6.92905e-05	0.016735
AAEL012510	IMD pathway signalling I-Kappa-B Kinase 2 (IKK2 IKK-gamma).	IKK2	1.88376	3.30959	0.000518907	0.0600543
AAEL006301	fruitless	NA	1.86882	2.17449	0.00666165	0.164563
AAEL001429	amino acid transporter	NA	1.86779	2.35873	0.00314422	0.119794
AAEL005080	protein phosphatase-5	NA	1.86657	3.0622	0.00407944	0.134514
AAEL013817	guanine-nucleotide exchange factor c3g	NA	1.85089	2.1868	0.00528489	0.147875
AAEL004756	vesicle docking protein P115	NA	1.84874	1.96169	0.00864951	0.184836
AAEL005221	internalin A, putative	NA	1.83821	2.93382	0.00347972	0.123479
AAEL000442	conserved hypothetical protein	NA	1.83424	6.87992	0.00334948	0.121914
AAEL000370	acyl-CoA oxidase	NA	1.83148	3.18169	0.00196775	0.101899
AAEL014872	conserved hypothetical protein	NA	1.82913	2.47008	0.0048489	0.142617
AAEL001546	protein phosphatase 1 regulatory inhibitor subunit 16a	NA	1.82566	0.797859	0.00762201	0.17468
AAEL003907	ubiquitination factor E4a	NA	1.82054	2.62422	0.00109572	0.0755928
AAEL009711	conserved hypothetical protein	NA	1.8202	1.38337	0.00595038	0.156668
AAEL011164	cadherin	NA	1.81765	1.7877	0.00809886	0.180343
AAEL007172	hypothetical protein	NA	1.8151	1.38942	0.00654072	0.162316
AAEL006229	hypothetical protein	NA	1.81288	1.85709	0.00919921	0.19128
AAEL012821	ced-6	NA	1.80434	2.23251	0.00738494	0.171298
AAEL012835	85 kda calcium-independent phospholipase A2 (ipla2)	NA	1.79894	3.33197	0.000834724	0.0672006
AAEL004918	brat protein	NA	1.79624	2.11082	0.00716022	0.169991
AAEL012879	hypothetical protein	NA	1.79363	1.87586	0.0085577	0.184836
AAEL013733	Protein distal antenna	NA	1.79227	2.09148	0.00884954	0.186533
AAEL013050	hypothetical protein	NA	1.79136	1.77144	0.00772561	0.175772
AAEL007522	goodpasture antigen-binding protein	NA	1.78823	1.69583	0.00766469	0.174961
AAEL014931	sarm1	NA	1.78151	3.91159	0.000719638	0.0632655
AAEL002498	conserved hypothetical protein	NA	1.77189	2.52701	0.00619854	0.159524
AAEL000088	brefeldin A-sensitive peripheral Golgi protein, putative	NA	1.77071	2.37473	0.00346286	0.123479
AAEL017413	NA	NA	1.76298	10.5241	0.00444269	0.14019
AAEL005265	conserved hypothetical protein	NA	1.75683	2.90746	0.00273657	0.114553
AAEL010841	lupus la ribonucleoprotein	NA	1.75541	4.00147	0.00272151	0.114553
AAEL011287	ubiquitin specific protease	NA	1.74514	3.79179	0.000775815	0.0654111
AAEL014358	conserved hypothetical protein	NA	1.74365	2.17736	0.00866746	0.184836
AAEL000417	monocarboxylate transporter	NA	1.72739	3.21713	0.00372591	0.128202
AAEL011505	integral membrane pore glycoprotein gp210, putative	NA	1.72595	3.01323	0.00971498	0.195398
AAEL010456	conserved hypothetical protein	NA	1.72502	2.79124	0.00313145	0.119794
AAEL004973	golgi phosphoprotein 3 (coat-protein GPP34)	NA	1.72497	2.82921	0.00415917	0.135675
AAEL009647	conserved hypothetical protein	NA	1.72482	3.32474	0.00200343	0.101899
AAEL004134	lupus la ribonucleoprotein	NA	1.72342	2.78916	0.00569862	0.15254
AAEL015182	conserved hypothetical protein	NA	1.71687	3.79176	0.000893529	0.0684258
AAEL000590	Defense repressor 1	NA	1.71176	2.28669	0.00730332	0.171291
AAEL012086	leucine-rich immune protein (Long)	APL1B	1.71155	6.05916	8.36352e-07	0.00105037
AAEL017373	NA	NA	1.7082	3.2778	0.00210081	0.102005
AAEL007427	zinc finger protein	NA	1.70148	2.3193	0.00855542	0.184836
AAEL005748	elastase, putative	NA	1.70007	6.01107	2.54748e-07	0.00053323
AAEL009606	conserved hypothetical protein	NA	1.69893	3.09976	0.00133334	0.0819373
AAEL014855	conserved hypothetical protein	NA	1.68979	4.67832	2.56224e-05	0.0119182
AAEL002388	zinc finger protein	NA	1.68555	2.76231	0.00479556	0.141656
AAEL002925	hypothetical protein	NA	1.68409	2.15463	0.0095945	0.194664
AAEL003509	smap1	NA	1.68092	2.47246	0.00521116	0.147525
AAEL007548	leukocyte receptor cluster (lrc) member	NA	1.67798	2.65577	0.00767604	0.174961
AAEL000511	NA	NA	1.67669	1.97236	0.00624655	0.16043
AAEL011650	coatomer, gamma-subunit, putative	NA	1.67523	3.74439	0.00204149	0.101997
AAEL006971	conserved hypothetical protein	NA	1.67006	3.22542	0.000481815	0.0570859
AAEL002818	splicing factor u2af large subunit	NA	1.66696	3.02088	0.00929234	0.192897
AAEL003720	leucine-rich transmembrane protein	NA	1.66244	4.95573	0.000559146	0.060682
AAEL008106	hypothetical protein	NA	1.66194	7.67167	5.01079e-05	0.014052
AAEL009250	conserved hypothetical protein	NA	1.66043	1.84451	0.00783322	0.177257
AAEL010574	conserved hypothetical protein	NA	1.66005	3.43177	0.00302689	0.119794
AAEL002706	hypothetical protein	NA	1.65583	2.09164	0.00427447	0.137941
AAEL007526	electron transfer flavoprotein-ubiquinone oxidoreductase	NA	1.65369	3.73628	0.00711745	0.169296
AAEL009068	dynamin	NA	1.65252	3.3674	0.00320226	0.119794
AAEL005641	C-Type Lectin (CTL) - galactose binding.	CTLGA5	1.65007	0.897323	0.0101702	0.199187
AAEL008475	conserved hypothetical protein	NA	1.64766	2.63852	0.00422966	0.137132
AAEL006346	conserved hypothetical protein	NA	1.6384	2.2883	0.00516987	0.14723
AAEL000805	conserved hypothetical protein	NA	1.63781	1.98599	0.00794455	0.17913
AAEL017345	NA	NA	1.63489	8.56129	4.29198e-05	0.0134757
AAEL003325	niemann-pick C1	-	1.63067	3.96007	0.000707827	0.0632655
AAEL002663	kuzbanian	NA	1.62917	2.17258	0.0047889	0.141656
AAEL004977	Sec24B protein, putative	NA	1.62572	2.9748	0.00458319	0.141269
AAEL000800	microsomal dipeptidase	NA	1.62359	3.8879	0.00462448	0.141311
AAEL004462	hypothetical protein	NA	1.62358	3.61693	0.00381317	0.129782
AAEL012553	JAKSTAT pathway signalling Janus Kinase Hopscotch.	HOP	1.62218	3.00903	0.00219952	0.105033
AAEL003640	sodium/chloride dependent amino acid transporter	NA	1.61471	2.24948	0.00413298	0.135525
AAEL010608	succinate dehydrogenase	NA	1.61023	5.26355	0.00346223	0.123479
AAEL008078	clk2	NA	1.60896	3.11191	0.00228506	0.106272
AAEL013632	phosphatidylserine receptor	NA	1.60127	3.30989	0.00196869	0.101899
AAEL015441	spliceosomal protein sap	NA	1.59844	3.16853	0.0100949	0.198407
AAEL014025	cell division cycle 20 (cdc20) (fizzy)	NA	1.59655	2.86266	0.00467802	0.141349
AAEL014217	nicotinate phosphoribosyltransferase	NA	1.59499	2.10694	0.00940404	0.194252
AAEL010143	isocitrate dehydrogenase	NA	1.59459	3.37773	0.00752772	0.173469
AAEL011023	hypothetical protein	NA	1.59457	4.25167	0.003104	0.119794
AAEL004498	hypothetical protein	NA	1.59375	5.31043	0.000609072	0.0618591
AAEL013644	ubiquitously transcribed sex (x/y) chromosome tetratricopeptide repeat protein	NA	1.59065	2.89736	0.00908241	0.19011
AAEL002235	hypothetical protein	NA	1.58897	3.80932	0.00133525	0.0819373
AAEL002369	hypothetical protein	NA	1.58658	3.3961	0.00262414	0.113253
AAEL008358	ablim	NA	1.57602	2.63777	0.00570524	0.15254
AAEL010668	quinone oxidoreductase	NA	1.57281	4.60949	0.0011241	0.0755928
AAEL012115	vacuolar protein sorting	NA	1.57273	1.68641	0.00850993	0.184836
AAEL002539	fimbrin/plastin	NA	1.55643	2.65325	0.00542062	0.149262
AAEL005214	hypothetical protein	NA	1.54319	3.43941	0.0079758	0.179192
AAEL004783	Ornithine decarboxylase antizyme (ODC-Az)	NA	1.54218	5.511	0.000965261	0.071732
AAEL006022	myotubularin	NA	1.53142	3.08194	0.00705095	0.168625
AAEL006364	conserved hypothetical protein	NA	1.52968	2.60722	0.00868326	0.184836
AAEL011204	xenotropic and polytropic murine leukemia virus receptor xpr1	NA	1.52491	3.31242	0.00509419	0.146068
AAEL005740	AMP dependent ligase	NA	1.52039	5.63032	0.000470559	0.0568245
AAEL012708	conserved hypothetical protein	NA	1.5176	3.28579	0.00324235	0.12012
AAEL014366	conserved hypothetical protein	NA	1.51646	1.80313	0.00967319	0.195398
AAEL012233	hypothetical protein	NA	1.51305	3.6991	0.00525156	0.147875
AAEL000695	conserved hypothetical protein	NA	1.51194	4.06909	0.00668677	0.164665
AAEL007563	Dual Oxidase: Peroxidase and NADPH-Oxidase domains.	DUOX	1.51088	3.78121	0.00804211	0.180037
AAEL010818	hypothetical protein	NA	1.50381	5.9034	0.00380019	0.129692
AAEL002624	serine protease	NA	1.50071	4.22397	9.38927e-06	0.0071672
AAEL008921	myosin regulatory light chain 2 smooth muscle	NA	1.49808	4.16749	0.00860296	0.184836
AAEL000738	conserved hypothetical protein	NA	1.4977	2.69538	0.0033003	0.121678
AAEL003619	sodium/chloride dependent amino acid transporter	NA	1.49708	5.89624	1.96286e-05	0.0109408
AAEL007538	conserved hypothetical protein	NA	1.49659	3.57601	0.00680634	0.166501
AAEL002601	Clip-Domain Serine Protease family A. Protease homologue.	CLIPA1	1.49566	4.75266	6.86933e-06	0.00575146
AAEL005304	conserved hypothetical protein	NA	1.49183	3.13419	0.00461454	0.141311
AAEL002467	conserved hypothetical protein	NA	1.47176	9.54191	0.000122281	0.0260293
AAEL010777	thioredoxin (TRX), putative	NA	1.46633	5.58554	0.00147629	0.0874562
AAEL009574	elongase, putative	NA	1.46414	3.05997	0.0024548	0.109901
AAEL001511	conserved hypothetical protein	NA	1.45205	4.5828	0.00952258	0.194468
AAEL010781	ap endonuclease	NA	1.44828	3.92641	0.00296732	0.119062
AAEL005032	conserved hypothetical protein	NA	1.44508	2.82531	0.00446887	0.140288
AAEL013715	trypsin	NA	1.43685	8.99587	2.49882e-05	0.0119182
AAEL002646	cytohesin 1, 2, 3, 4 (guanine nucleotide-exchange protein)	NA	1.43394	3.89357	0.00393517	0.132854
AAEL004758	pupal cuticle protein, putative	NA	1.43379	4.97372	0.000528131	0.0602982
AAEL003734	aconitase, mitochondrial	NA	1.43152	5.71366	0.00385406	0.130467
AAEL007046	mitochondrial brown fat uncoupling protein	NA	1.43049	3.36163	0.00973621	0.195398
AAEL006576	clip-domain serine protease, putative	NA	1.42407	5.30094	9.70161e-06	0.0071672
AAEL008879	Kynurenine 3-monooxygenase (EC 1.14.13.9)(Kynurenine 3-hydroxylase)	NA	1.42144	4.76203	0.00023298	0.038
AAEL009437	hypothetical protein	NA	1.41952	4.07814	0.00331919	0.121678
AAEL001928	Actin-1	NA	1.40525	4.84323	0.000379856	0.0507512
AAEL017144	NA	NA	1.38199	7.73157	0.000144876	0.0282474
AAEL012017	hypothetical protein	NA	1.38163	2.26573	0.00956933	0.194468
AAEL012322	hypothetical protein	NA	1.37673	2.72986	0.00733722	0.171291
AAEL008341	adenosylhomocysteinase	NA	1.37335	4.22772	0.00609275	0.158356
AAEL003299	hypothetical protein	NA	1.36864	5.16995	0.000309937	0.0447413
AAEL013510	smaug protein	NA	1.3654	4.83675	0.00167247	0.0921253
AAEL008753	conserved hypothetical protein	NA	1.3575	5.89321	0.00164971	0.0916758
AAEL007470	staufen	NA	1.35284	3.86275	0.00878182	0.186302
AAEL011338	conserved hypothetical protein	NA	1.34385	4.00664	0.00310864	0.119794
AAEL001473	dynamin-associated protein	NA	1.34069	3.59074	0.00507725	0.146068
AAEL008657	midline fasciclin	NA	1.33287	6.17339	0.00114571	0.0765369
AAEL005293	galectin	GALE8A	1.32999	3.01827	0.00234122	0.106638
AAEL005179	hypothetical protein	NA	1.32443	5.08342	1.71204e-05	0.0107508
AAEL004412	polo kinase kinase	NA	1.31209	4.68482	0.00199541	0.101899
AAEL008050	hypothetical protein	NA	1.30121	3.06773	0.0060499	0.157636
AAEL010248	fibrillarin	NA	1.29257	3.31489	0.00681435	0.166501
AAEL011269	ATP-binding cassette transporter	NA	1.29054	3.2872	0.00954551	0.194468
AAEL006704	fibrinogen and fibronectin	FREP18	1.28914	5.01459	8.25205e-05	0.0195542
AAEL004933	lysosomal acid lipase, putative	NA	1.28591	2.60736	0.00979341	0.195398
AAEL009387	hexokinase	NA	1.28567	5.17652	0.00248375	0.110224
AAEL011191	protein phosphatase 1 binding protein	NA	1.28211	4.64569	0.00455929	0.141269
AAEL012446	Inhibitor of Apoptosis (IAP) containing Baculoviral IAP Repeat(s) (BIR domains).	IAP6	1.28008	4.40021	0.00228224	0.106272
AAEL011070	C-Type Lectin (CTL) - galactose binding.	CTLGA3	1.27485	2.8389	0.00743359	0.171615
AAEL006158	histone H3.3	NA	1.27093	4.64031	0.00302146	0.119794
AAEL000311	conserved hypothetical protein	NA	1.26473	4.45222	0.000115937	0.025493
AAEL011394	conserved hypothetical protein	NA	1.26143	3.29306	0.00973047	0.195398
AAEL011657	importin alpha	NA	1.25601	4.22077	0.00396319	0.133085
AAEL001864	eukaryotic translation initiation factor 4E binding protein (4EBP)	NA	1.24485	5.23013	0.00310235	0.119794
AAEL017096	NA	NA	1.2437	11.0705	0.00583841	0.15502
AAEL006711	conserved hypothetical protein	NA	1.23574	4.32175	0.00760584	0.174628
AAEL013707	trypsin	NA	1.23535	8.87062	0.000259925	0.0413215
AAEL011025	vacuolar ATP synthase subunit ac39	NA	1.2216	5.11071	0.00450668	0.140794
AAEL008730	anillin/rhotekin (rtkn)	NA	1.21524	3.6148	0.0101822	0.199187
AAEL000706	serine palmitoyltransferase	NA	1.21221	4.26856	0.00221393	0.105321
AAEL014906	LAP4 protein, putative (Scribble protein, putative)	NA	1.20581	3.22165	0.00721466	0.170444
AAEL004474	non-receptor serine/threonine protein kinase	NA	1.20563	3.37604	0.00995367	0.196554
AAEL001701	serine-type enodpeptidase,	NA	1.18789	4.19059	0.00354526	0.124069
AAEL006168	Clip-Domain Serine Protease family B.	CLIPB42	1.18327	3.6579	0.00133746	0.0819373
AAEL006674	Clip-Domain Serine Protease family B.	CLIPB29	1.17817	6.63146	0.000433499	0.0541375
AAEL005937	ATP-binding cassette transporter	NA	1.17346	4.04157	0.00499603	0.145313
AAEL005561	plasma membrane calcium-transporting ATPase 3 (pmca3)	NA	1.17244	4.2652	0.00229954	0.106272
AAEL005165	chaperone protein DNAj	NA	1.17042	7.05258	0.00367816	0.126907
AAEL014249	WD-repeat protein	NA	1.16968	4.29855	0.00434731	0.138926
AAEL008613	TraB, putative	NA	1.16326	4.3576	0.00366859	0.126907
AAEL007658	partitioning defective 3, par-3	NA	1.1552	3.92793	0.0044793	0.140288
AAEL009192	Class A Scavenger Receptor (SRCR domain) with Serine Protease domain.	SCRASP1	1.14498	4.62327	0.00412396	0.135525
AAEL004634	condensin	NA	1.14467	3.93255	0.00554077	0.151129
AAEL011380	high mobility group B1, putative	NA	1.13296	3.692	0.00763925	0.174757
AAEL017280	NA	NA	1.12635	4.95922	0.00350831	0.124069
AAEL003656	hypothetical protein	NA	1.12506	4.46848	0.000325711	0.0459619
AAEL002848	tubulin beta chain	NA	1.12334	3.52992	0.0039906	0.133292
AAEL004798	conserved hypothetical protein	NA	1.12045	5.94183	0.00818663	0.181333
AAEL008096	mitochondrial ornithine transporter	NA	1.11811	3.92263	0.00956274	0.194468
AAEL003046	saposin	NA	1.10794	6.59977	0.0085112	0.184836
AAEL005916	hypothetical protein	NA	1.08515	4.03079	0.00843794	0.18462
AAEL002309	Thioredoxin Peroxidase.	TPX4	1.07582	3.99633	0.00654368	0.162316
AAEL002582	coagulation factor X, putative	NA	1.06975	5.12247	0.000601482	0.0618591
AAEL009765	choline/ethanolamine kinase	NA	1.06443	4.43757	0.00500095	0.145313
AAEL011291	protease m1 zinc metalloprotease	NA	1.05763	5.29385	0.00636432	0.161428
AAEL009265	hypothetical protein	NA	1.05523	4.57386	0.0049568	0.144773
AAEL009074	Inhibitor of Apoptosis (IAP) containing Baculoviral IAP Repeat(s) (BIR domains).	IAP1	1.0534	6.63096	0.00280138	0.115353
AAEL013885	conserved hypothetical protein	NA	1.05258	6.7093	0.00269227	0.114553
AAEL002037	hypothetical protein	NA	1.05027	5.20155	0.00351809	0.124069
AAEL002585	serine protease	NA	1.04269	4.88719	0.00852151	0.184836
AAEL006863	hypothetical protein	NA	1.04254	5.12215	0.00152853	0.0888751
AAEL007703	conserved hypothetical protein	NA	1.03997	6.96291	0.00736499	0.171291
AAEL007624	IMD pathway signalling NF-kappaB Relish-like transcription factor	REL2	1.03609	3.6805	0.00529755	0.147875
AAEL014296	major sperm protein	NA	1.03104	4.83815	0.0099163	0.196124
AAEL006136	serine protease, putative	NA	1.02228	3.77422	0.00473973	0.141349
AAEL006912	acetyl-coa acetyltransferase 2,	NA	1.02156	4.69203	0.00132393	0.0819373
AAEL012069	glutathione peroxidase	GPXH1	1.01967	4.45216	0.00148424	0.0875143
AAEL012353	C-Type Lectin (CTL).	CTL15	1.01447	3.67103	0.00824154	0.181908
AAEL011302	annexin	NA	1.00421	5.79573	0.00488137	0.143236
AAEL008801	conserved hypothetical protein	NA	1.00258	4.40076	0.0015448	0.0888751
AAEL010691	ribonucleoside-diphosphate reductase small chain	NA	0.987711	5.47838	0.00956221	0.194468
AAEL000200	conserved hypothetical protein	NA	0.984639	6.84388	0.00377183	0.129075
AAEL009510	glucosamine-fructose-6-phosphate aminotransferase	NA	0.972748	5.10735	0.00760392	0.174628
AAEL017023	NA	NA	0.955467	5.38491	0.00430917	0.138058
AAEL005428	conserved hypothetical protein	NA	0.922299	6.31745	0.00447778	0.140288
AAEL012571	conserved hypothetical protein	NA	0.909658	5.3019	0.00946705	0.194468
AAEL002263	conserved hypothetical protein	NA	0.904336	7.59808	0.0088523	0.186533
AAEL007024	cytochrome P450	NA	0.88544	4.60849	0.00533871	0.148667
AAEL012644	conserved hypothetical protein	NA	0.867185	7.24364	0.00946289	0.194468
AAEL007371	hypothetical protein	NA	0.847167	5.15844	0.00796345	0.179192
AAEL017325	Clip-Domain Serine Protease family B. (Truncated Protease).	NA	0.833749	5.52925	0.00817993	0.181333
AAEL000037	Clip-Domain Serine Protease family B.	CLIPB35	0.83226	5.09488	0.00635595	0.161428
AAEL014723	26S protease regulatory subunit	NA	-0.903826	5.62502	0.00979228	0.195398
AAEL011278	apolipoprotein D, putative	NA	-0.925068	4.97711	0.00697095	0.168351
AAEL013049	nitrilase, putative	NA	-0.94483	5.59813	0.00734347	0.171291
AAEL009018	cytochrome P450	NA	-0.98272	4.96862	0.00508798	0.146068
AAEL006467	alcohol dehydrogenase	NA	-0.989416	4.814	0.00742816	0.171615
AAEL001485	conserved hypothetical protein	NA	-0.994389	6.04484	0.00679523	0.166501
AAEL008781	serine-type enodpeptidase,	NA	-1.00241	8.26443	0.0088247	0.186533
AAEL012931	conserved hypothetical protein	NA	-1.00481	5.30165	0.00802185	0.179904
AAEL011510	multiple inositol polyphosphate phosphatase	NA	-1.02659	6.1321	0.00322402	0.119794
AAEL003339	hypothetical protein	NA	-1.04162	4.27118	0.00678519	0.166501
AAEL007473	cytochrome P450	NA	-1.06672	4.82592	0.00365669	0.126863
AAEL010280	conserved hypothetical protein	NA	-1.07263	6.69354	0.00529849	0.147875
AAEL010163	conserved hypothetical protein	NA	-1.07607	4.88145	0.00790243	0.178501
AAEL002880	conserved hypothetical protein	NA	-1.07733	3.90814	0.00397669	0.133182
AAEL002165	conserved hypothetical protein	NA	-1.07984	5.59865	0.00649289	0.162316
AAEL006563	Vitellogenic carboxypeptidase Precursor (EC 3.4.16.-)	NA	-1.10566	9.01655	0.00295132	0.1188
AAEL017093	NA	NA	-1.13023	3.83556	0.00616022	0.15919
AAEL014880	conserved hypothetical protein	NA	-1.13888	4.14969	0.00320723	0.119794
AAEL003858	UPF0466 protein AAEL003858, mitochondrial Precursor	NA	-1.14414	6.20527	0.0093085	0.192913
AAEL010653	alpha-l-fucosidase	NA	-1.1447	7.71183	0.0023435	0.106638
AAEL017247	NA	NA	-1.15939	6.29922	0.00562877	0.152086
AAEL009664	aldehyde dehydrogenase	NA	-1.16177	4.35449	0.00273818	0.114553
AAEL002385	Carboxy/choline esterase Alpha Esterase	NA	-1.16266	4.50285	0.00330599	0.121678
AAEL013517	pupal cuticle protein 78E, putative	NA	-1.16518	3.86379	0.00321343	0.119794
AAEL003625	Clip-Domain Serine Protease family B.	CLIPB8	-1.16845	10.1287	0.010039	0.197618
AAEL005539	conserved hypothetical protein	NA	-1.17055	6.08628	0.00549036	0.150449
AAEL006602	hypothetical protein	NA	-1.18033	4.97631	0.000376834	0.0507512
AAEL006594	serine-type enodpeptidase,	NA	-1.18452	3.40281	0.00860859	0.184836
AAEL003716	ribonuclease UK114, putative	NA	-1.20588	7.95368	0.00640519	0.161532
AAEL001423	acid phosphatase-1	NA	-1.20778	6.69483	0.00229719	0.106272
AAEL012776	protease m1 zinc metalloprotease	NA	-1.21234	6.11257	0.00119548	0.0781978
AAEL006216	conserved hypothetical protein	NA	-1.22458	4.2368	0.0047154	0.141349
AAEL009904	conserved hypothetical protein	NA	-1.22547	4.79428	0.0058667	0.155282
AAEL009181	conserved hypothetical protein	NA	-1.23502	6.44381	0.00914501	0.190784
AAEL012955	phosphatidylethanolamine-binding protein	NA	-1.24324	7.10808	0.00722002	0.170444
AAEL003662	puckered protein, putative	NA	-1.27505	4.72558	0.00867599	0.184836
AAEL008789	apolipophorin-III, putative	NA	-1.28361	8.27753	0.00230161	0.106272
AAEL003405	conserved hypothetical protein	NA	-1.28803	5.82942	0.00313166	0.119794
AAEL002046	cytochrome P450	NA	-1.28963	5.99902	0.000743925	0.0639929
AAEL006049	mitochondrial ribosomal protein, S10, putative	NA	-1.29236	4.32249	0.00209792	0.102005
AAEL006903	trypsin	NA	-1.29615	4.758	0.00259929	0.112567
AAEL004899	hypothetical protein	NA	-1.30114	5.62546	0.0101461	0.199101
AAEL000364	glycine cleavage system h protein	NA	-1.30481	6.96239	0.00832731	0.182837
AAEL005772	odorant binding protein OBP22	NA	-1.30624	8.51052	0.00556821	0.151129
AAEL006793	cytochrome P450	NA	-1.31201	5.86264	0.000660226	0.0628527
AAEL009973	hypothetical protein	NA	-1.33062	5.69349	0.0025102	0.110997
AAEL000024	dopachrome-conversion enzyme (DCE), putative	NA	-1.33699	6.68558	0.000703236	0.0632655
AAEL000044	ornithine decarboxylase	NA	-1.33902	3.77837	0.00396257	0.133085
AAEL015306	hypothetical protein	NA	-1.34039	5.03328	0.00112556	0.0755928
AAEL001702	conserved hypothetical protein	NA	-1.35717	5.5224	0.00474952	0.141349
AAEL003980	component of oligomeric golgi complex	NA	-1.36354	2.85322	0.00500999	0.145313
AAEL006353	sulfotransferase (sult)	NA	-1.3734	5.42039	0.000940318	0.070541
AAEL001931	o-sialoglycoprotein endopeptidase	NA	-1.37411	3.45604	0.00827507	0.182327
AAEL000544	hypothetical protein	NA	-1.37656	4.23415	0.00112147	0.0755928
AAEL005763	lysosomal alpha-mannosidase (mannosidase alpha class 2b member 1)	NA	-1.39149	9.52615	0.00129872	0.0815529
AAEL001768	short-chain dehydrogenase	NA	-1.41241	3.42603	0.00292175	0.1188
AAEL006381	sphingomyelin phosphodiesterase	NA	-1.43517	6.21573	0.0060241	0.157636
AAEL012697	sterol carrier protein-2, putative	NA	-1.4625	5.88566	0.000579106	0.0611838
AAEL014350	hypothetical protein	NA	-1.51978	3.48058	0.00400688	0.133481
AAEL014893	cytochrome P450	NA	-1.54831	5.31788	3.4683e-05	0.0130827
AAEL004729	conserved hypothetical protein	NA	-1.59446	3.73244	0.000407336	0.0522013
AAEL017403	Trypsin Modulating Oostatic Factor	NA	-1.60444	4.13465	0.00521546	0.147525
AAEL014936	sarcosine dehydrogenase	NA	-1.61396	3.4587	0.00206645	0.101997
AAEL013835	conserved hypothetical protein	ML26B	-1.61708	6.75044	0.00986813	0.195788
AAEL006798	cytochrome P450	NA	-1.6596	3.97194	6.59521e-05	0.016735
AAEL004092	deoxyribonuclease I, putative	NA	-1.66694	4.14869	3.06417e-05	0.0130827
AAEL010293	hypothetical protein	NA	-1.68595	1.93238	0.00555804	0.151129
AAEL000124	conserved hypothetical protein	NA	-1.69989	4.84282	0.000146196	0.0282474
AAEL014561	conserved hypothetical protein	NA	-1.74644	5.60947	3.87623e-06	0.00347726
AAEL008701	myoinositol oxygenase	NA	-1.77249	5.71383	5.03495e-05	0.014052
AAEL014246	glucosyl/glucuronosyl transferases	NA	-1.78578	5.17682	4.58423e-05	0.0135724
AAEL003821	hypothetical protein	NA	-1.80162	1.63895	0.00980182	0.195398
AAEL003122	conserved hypothetical protein	NA	-1.86999	4.8569	0.00165931	0.091803
AAEL010878	conserved hypothetical protein	NA	-1.88326	2.21179	0.00318559	0.119794
AAEL004342	odorant binding protein OBP18	NA	-1.90405	9.16929	0.000869775	0.0678479
AAEL004418	hypothetical protein	NA	-1.93484	1.99847	0.00886696	0.186533
AAEL002404	receptor protein tyrosine kinase	NA	-1.94452	8.55485	0.000102071	0.0233076
AAEL006670	conserved hypothetical protein	NA	-1.97227	5.43335	7.31041e-07	0.00105037
AAEL007599	cathepsin b	NA	-1.9837	4.0901	5.98922e-05	0.016004
AAEL006138	hypothetical protein	NA	-2.05628	9.82334	2.43259e-06	0.00235007
AAEL010434	Vitellogenin-A1 Precursor (VG)(PVG1) [Contains Vitellin light chain(VL);Vitellin heavy chain(VH)]	NA	-2.09155	9.82669	2.51741e-08	7.90405e-05
AAEL008412	mitochondrial import inner membrane translocase subunit tim44	NA	-2.10007	3.88699	2.23563e-05	0.0112309
AAEL002347	serine-type enodpeptidase,	NA	-2.14339	3.94427	2.09076e-05	0.0109408
AAEL012255	leucine-rich immune protein (Short)	LRIM13	-2.14678	5.1534	2.03932e-06	0.00213432
AAEL015661	sterol carrier protein-2, putative	NA	-2.23026	5.80897	4.32668e-07	0.000776268
AAEL010325	hypothetical protein	NA	-2.27509	2.06426	0.000725395	0.0632655
AAEL014757	hypothetical protein	NA	-2.29411	0.4045	0.00635208	0.161428
AAEL004343	odorant binding protein OBP19	NA	-2.30278	6.94171	0.00428353	0.137941
AAEL017501	NA	NA	-2.30775	2.15739	0.000921683	0.0697759
AAEL006126	conserved hypothetical protein	NA	-2.31858	8.35872	3.62391e-09	2.27564e-05
AAEL007585	cathepsin b	NA	-2.45262	2.7954	2.79104e-05	0.0125188
AAEL009176	Gram-Negative Binding Protein (GNBP) or Beta-1 3-Glucan Binding Protein (BGBP).	GNBPB3	-2.46683	1.49705	0.00219307	0.105033
AAEL014406	predicted protein	NA	-2.60529	0.536767	0.00975018	0.195398
AAEL015312	cathepsin b	NA	-2.68701	5.48361	1.17598e-06	0.00134265
AAEL017032	NA	NA	-2.71382	0.761575	0.00154845	0.0888751
AAEL015152	conserved hypothetical protein	NA	-2.89377	0.102535	0.00345906	0.123479
AAEL011491	odorant binding protein OBP52	NA	-3.0297	-1.09337	0.00838208	0.183718
AAEL011823	gamma glutamyl transpeptidases	NA	-3.427	0.58455	0.000636089	0.0628527
AAEL013008	intraflagellar transport 52 homolog (protein NGD5)	NA	-3.52922	-0.822276	0.00473048	0.141349
AAEL014236	conserved hypothetical protein	NA	-4.07592	-1.44298	0.00543139	0.149262
AAEL000681	hypothetical protein	NA	-6.23455	5.96269	0.00322137	0.119794

## Sheet: treatment.12hr.R
ensembl_gene_id	description	immune.name	logFC.treatment.12hr.R	logCPM.treatment.12hr.R	PValue.treatment.12hr.R	FDR.treatment.12hr.R
AAEL000681	hypothetical protein	NA	6.90628	5.56275	3.06519e-08	7.44867e-05
AAEL005633	conserved hypothetical protein	NA	5.89165	-1.71241	0.000528062	0.0655539
AAEL009660	conserved hypothetical protein	NA	5.45813	-1.9621	0.00268171	0.139061
AAEL006432	sugar transporter	NA	5.31938	-2.0328	0.00430943	0.157207
AAEL006455	calcium-activated potassium channel	NA	4.25772	-1.50045	0.00142734	0.106423
AAEL011010	conserved hypothetical protein	NA	3.94633	-1.70676	0.00657352	0.18806
AAEL004476	conserved hypothetical protein	NA	3.90492	-1.71291	0.00409583	0.153837
AAEL004217	conserved hypothetical protein	NA	3.83005	-1.7669	0.00705159	0.193633
AAEL014622	conserved hypothetical protein	NA	3.79488	-1.77207	0.00659549	0.18806
AAEL005329	hypothetical protein	NA	3.79488	-1.77207	0.00660639	0.18806
AAEL017196	NA	NA	3.52448	-0.753839	0.00125492	0.0989245
AAEL014326	out at first protein	NA	3.41261	-1.11791	0.00499949	0.169564
AAEL018033	NA	NA	3.31006	0.582603	5.05728e-05	0.0226657
AAEL015480	polycomb protein Scm (Sex comb on midleg protein)	NA	3.29858	-1.19377	0.00510363	0.171245
AAEL015467	segmentation protein cap'n'collar	NA	3.036	0.766197	0.000542091	0.0660456
AAEL009827	hypothetical protein	NA	2.96585	0.098307	0.00280586	0.142122
AAEL007601	trypsin	NA	2.91625	2.80868	1.06009e-06	0.00120937
AAEL006987	conserved hypothetical protein	NA	2.8092	0.0660118	0.00283135	0.142122
AAEL002538	glutamate receptor, ionotropic kainate 1, 2, 3 (glur5, glur6, glur7)	NA	2.66853	-0.747309	0.00440004	0.159584
AAEL013692	PIWI	PIWI3	2.5569	2.26806	0.000258786	0.0470653
AAEL006585	predicted protein	NA	2.55069	0.624455	0.00312089	0.143969
AAEL005716	conserved hypothetical protein	NA	2.46786	0.908482	0.0029114	0.143275
AAEL013687	conserved hypothetical protein	NA	2.42496	-0.0133773	0.00361356	0.1501
AAEL008827	cell adhesion molecule	NA	2.41938	0.209028	0.0063723	0.18627
AAEL014935	cytochrome b5, putative	NA	2.40385	3.05562	0.000284956	0.0483232
AAEL013831	pyrroline-5-carboxylate dehydrogenase	NA	2.29757	1.8552	0.000625502	0.0695271
AAEL001232	tubulointerstitial nephritis antigen	NA	2.28702	2.65826	0.000614536	0.0694758
AAEL001876	decapentaplegic, deca	NA	2.28001	0.548993	0.00643327	0.186878
AAEL014666	conserved hypothetical protein	NA	2.27979	-0.279699	0.00597414	0.181401
AAEL013181	protein phosphatase-1	NA	2.27124	1.81721	0.00116065	0.095822
AAEL013824	calcium/calmodulin dependent protein kinase ii	NA	2.24313	0.105628	0.00324248	0.143981
AAEL010357	hypothetical protein	NA	2.21724	0.540844	0.00551788	0.178202
AAEL013880	MSF1 protein, putative	NA	2.20935	2.21623	0.00316144	0.143981
AAEL010396	secreted ferritin G subunit precursor, putative	NA	2.18851	2.79774	9.31368e-05	0.0323185
AAEL017380	NA	NA	2.14227	6.16664	7.31254e-06	0.00573532
AAEL011975	ubiquitin specific protease	NA	2.12552	1.10458	0.00042913	0.0617886
AAEL007460	hypothetical protein	NA	2.12527	2.4316	0.000168005	0.0407686
AAEL007123	hypothetical protein	NA	2.11103	0.897232	0.00359953	0.1501
AAEL012183	mfs transporter	NA	2.10158	2.79284	0.000821654	0.0794214
AAEL012373	hypothetical protein	NA	2.0951	1.51796	0.00537116	0.175528
AAEL012734	conserved hypothetical protein	NA	2.07723	2.13889	0.000372234	0.0576688
AAEL007952	conserved hypothetical protein	NA	2.07193	2.57302	8.50626e-06	0.00627912
AAEL015341	conserved hypothetical protein	NA	2.06743	1.21463	0.00626748	0.18506
AAEL001041	guanine nucleotide-binding protein beta 3 (g protein beta3)	NA	2.04091	1.71395	0.0034325	0.147012
AAEL010652	hypothetical protein	NA	2.03828	1.94807	0.00248397	0.138072
AAEL005265	conserved hypothetical protein	NA	2.03565	2.19877	0.000694908	0.0714787
AAEL009263	conserved hypothetical protein	NA	2.00227	1.89912	0.00223834	0.134397
AAEL014980	serine protease inhibitor (serpin-2), putative	NA	1.99822	3.46713	0.000274942	0.0479202
AAEL014606	cytochrome P450	NA	1.99283	1.49761	0.000214263	0.0433675
AAEL004666	focal adhesion kinase	NA	1.99178	0.140392	0.00681254	0.190402
AAEL012941	conserved hypothetical protein	NA	1.98204	1.502	0.00555173	0.178637
AAEL009692	JAKSTAT pathway signalling Signal-Transducer and Activator of Transcription 1 (STAT1).	STAT	1.97793	3.01898	0.000465611	0.0620078
AAEL013644	ubiquitously transcribed sex (x/y) chromosome tetratricopeptide repeat protein	NA	1.97597	3.1091	0.000168942	0.0407686
AAEL002528	histone deacetylase	NA	1.95547	2.1985	0.000794605	0.0791953
AAEL011505	integral membrane pore glycoprotein gp210, putative	NA	1.93819	2.52579	0.000963754	0.0852485
AAEL014025	cell division cycle 20 (cdc20) (fizzy)	NA	1.92894	3.37598	0.000100245	0.0331045
AAEL014617	cytochrome P450	NA	1.92681	0.615609	0.00638268	0.18627
AAEL009490	carbamoyl-phosphate synthase large chain	NA	1.91229	1.86649	0.000298066	0.0498724
AAEL008106	hypothetical protein	NA	1.90573	8.31526	1.41163e-05	0.0091506
AAEL014711	sin3b	NA	1.90439	1.31418	0.00331222	0.143981
AAEL013400	DEAD box ATP-dependent RNA helicase	NA	1.90389	1.70019	0.000965785	0.0852485
AAEL009407	conserved hypothetical protein	NA	1.89077	1.032	0.00530347	0.17456
AAEL011417	synaptojanin	NA	1.8905	1.51298	0.00304315	0.143969
AAEL004336	hypothetical protein	NA	1.88524	1.43431	0.00324733	0.143981
AAEL010841	lupus la ribonucleoprotein	NA	1.87699	3.82158	2.01134e-05	0.0114728
AAEL015126	hypothetical protein	NA	1.87184	0.632832	0.0027877	0.142122
AAEL013063	autophagy related gene	APG18A	1.869	1.81684	0.00178911	0.125277
AAEL004453	DEAD box ATP-dependent RNA helicase	NA	1.8677	2.47713	0.00580154	0.18051
AAEL010728	sphingosine-1-phosphate phosphohydrolase	NA	1.86712	2.23931	0.000244769	0.0467317
AAEL009574	elongase, putative	NA	1.85389	3.26291	8.93001e-05	0.0323185
AAEL010433	groucho protein (enhancer of split)	NA	1.85317	1.16991	0.00362421	0.1501
AAEL002546	conserved hypothetical protein	NA	1.85058	0.887669	0.00383792	0.153522
AAEL014408	m-phase inducer phosphatase(cdc25)	NA	1.84754	2.43373	0.00202831	0.131027
AAEL005512	speckle-type poz protein	NA	1.84233	2.9137	0.000858246	0.079982
AAEL000709	TOLL pathway signalling.	CACT	1.83195	4.63531	0.000409528	0.0617886
AAEL008408	conserved hypothetical protein	NA	1.82295	2.39266	0.00428571	0.157207
AAEL012143	Caspase (Short).	CASPS7	1.82227	0.465676	0.00579438	0.18051
AAEL007470	staufen	NA	1.81566	3.89758	0.000971435	0.0852485
AAEL008662	mixed-lineage leukemia protein	NA	1.80163	1.99533	0.000415059	0.0617886
AAEL009531	niemann-pick C1	-	1.77878	3.03017	0.000383479	0.0586863
AAEL008098	PIWI	PIWI2	1.77188	1.98401	0.00154887	0.112351
AAEL014358	conserved hypothetical protein	NA	1.76352	2.073	0.00163978	0.116918
AAEL003373	hypothetical protein	NA	1.7537	1.95628	0.00673603	0.190006
AAEL003299	hypothetical protein	NA	1.72446	5.34493	8.64281e-05	0.0323185
AAEL008668	Clip-Domain Serine Protease family B.	CLIPB22	1.71783	1.16156	0.0025738	0.139061
AAEL011287	ubiquitin specific protease	NA	1.70735	4.16858	0.000418692	0.0617886
AAEL017514	NA	NA	1.69294	4.69697	5.4301e-06	0.00486731
AAEL007538	conserved hypothetical protein	NA	1.69081	3.53054	0.000807794	0.0791953
AAEL015080	conserved hypothetical protein	NA	1.68927	1.73696	0.00466811	0.163749
AAEL005424	actin binding protein, putative	NA	1.68325	4.36215	0.000613597	0.0694758
AAEL011584	chaperonin-60kD, ch60	NA	1.66515	5.52321	0.00299343	0.143969
AAEL012600	hypothetical protein	NA	1.66381	2.80122	0.00199687	0.130632
AAEL011023	hypothetical protein	NA	1.65864	4.11797	0.000283788	0.0483232
AAEL009713	conserved hypothetical protein	NA	1.6418	1.94256	0.00508357	0.171029
AAEL015441	spliceosomal protein sap	NA	1.63466	2.57881	0.00137129	0.104929
AAEL007573	conserved hypothetical protein	NA	1.63092	2.57956	0.00456071	0.161961
AAEL003671	hypothetical protein	NA	1.62395	3.84048	0.00139853	0.10509
AAEL009221	conserved hypothetical protein	NA	1.61807	1.78381	0.00308673	0.143969
AAEL010747	vasodilator-stimulated phosphoprotein	NA	1.60866	3.94437	9.2302e-05	0.0323185
AAEL007548	leukocyte receptor cluster (lrc) member	NA	1.60312	2.41065	0.00172784	0.122501
AAEL003975	WD-repeat protein	NA	1.60054	2.83313	0.00683466	0.190596
AAEL011517	beta-hexosaminidase	NA	1.59792	2.58597	0.00259212	0.139061
AAEL005801	bifunctional aminoacyl-tRNA synthetase	NA	1.59732	4.20663	0.00264459	0.139061
AAEL004326	conserved hypothetical protein	NA	1.59228	1.77935	0.00245412	0.138072
AAEL008096	mitochondrial ornithine transporter	NA	1.58925	4.40854	0.00309978	0.143969
AAEL002624	serine protease	NA	1.58197	4.61337	9.63236e-07	0.00120877
AAEL012671	conserved hypothetical protein	NA	1.58132	4.07457	0.00320231	0.143981
AAEL012039	zinc finger protein	NA	1.57243	1.98179	0.00467145	0.163749
AAEL004946	conserved hypothetical protein	NA	1.5691	3.32259	0.00149367	0.108977
AAEL001869	gmp synthase	NA	1.5661	3.08621	0.00331506	0.143981
AAEL013715	trypsin	NA	1.5639	9.49135	3.65298e-08	7.44867e-05
AAEL007400	signal recognition particle 54 kda protein	NA	1.54449	2.7421	0.00634782	0.18627
AAEL011900	N-acetyllactosaminide beta-1,3-N-acetylglucosaminyltransferase, putative	NA	1.53939	1.96807	0.00558315	0.178948
AAEL012803	hypothetical protein	NA	1.52603	1.50884	0.00506477	0.170854
AAEL010668	quinone oxidoreductase	NA	1.52371	4.45096	4.42354e-05	0.0205596
AAEL014909	conserved hypothetical protein	NA	1.51607	3.25366	0.000668749	0.0705221
AAEL014908	conserved hypothetical protein	NA	1.51252	4.36408	0.000108878	0.0341577
AAEL010818	hypothetical protein	NA	1.51053	6.25547	0.00390034	0.153837
AAEL002235	hypothetical protein	NA	1.50624	3.70629	0.00130392	0.100396
AAEL006576	clip-domain serine protease, putative	NA	1.50499	5.80856	1.39232e-05	0.0091506
AAEL009459	hypothetical protein	NA	1.50312	6.21381	5.3668e-09	2.24493e-05
AAEL011328	zinc finger protein	NA	1.50065	2.70732	0.00565368	0.179838
AAEL013707	trypsin	NA	1.48773	9.44003	4.15497e-08	7.44867e-05
AAEL000800	microsomal dipeptidase	NA	1.47688	4.26098	0.000462653	0.0620078
AAEL000591	hypothetical protein	NA	1.47483	1.50732	0.00636456	0.18627
AAEL007046	mitochondrial brown fat uncoupling protein	NA	1.46917	3.33225	0.0060348	0.181401
AAEL005356	poly a polymerase	NA	1.46894	2.40242	0.00626081	0.18506
AAEL011380	high mobility group B1, putative	NA	1.46314	3.87676	0.0031693	0.143981
AAEL012364	spermatogenesis associated factor	NA	1.45326	2.35757	0.00598531	0.181401
AAEL007928	eukaryotic translation initiation factor 4 gamma	NA	1.44846	3.33836	0.000880042	0.0800264
AAEL000442	conserved hypothetical protein	NA	1.43897	6.79088	0.000140158	0.0401554
AAEL012826	replication factor a 1, rfa1	NA	1.43684	3.41255	0.0041414	0.153837
AAEL017144	NA	NA	1.43536	8.22946	0.000155489	0.0401554
AAEL007658	partitioning defective 3, par-3	NA	1.42541	4.26723	0.000361358	0.0571669
AAEL010781	ap endonuclease	NA	1.42	3.59081	0.00210856	0.13306
AAEL006567	max binding protein, mnt	NA	1.41994	3.84758	0.00026461	0.0474369
AAEL012290	hypothetical protein	NA	1.4161	2.39053	0.00465615	0.163749
AAEL012538	leucine-rich immune protein (Short)	LRIM6	1.41464	2.97843	0.00221184	0.134397
AAEL004862	conserved hypothetical protein	NA	1.41326	2.2832	0.00184685	0.125277
AAEL003303	conserved hypothetical protein	NA	1.41229	5.07432	0.000509523	0.065245
AAEL002823	conserved hypothetical protein	NA	1.40693	2.77722	0.00207491	0.132508
AAEL005080	protein phosphatase-5	NA	1.40612	2.94124	0.00531372	0.17456
AAEL017345	NA	NA	1.40354	8.90164	0.000532831	0.0655539
AAEL014732	hypothetical protein	NA	1.38158	3.24102	0.00117113	0.0960555
AAEL008449	conserved hypothetical protein	NA	1.37562	1.91776	0.00558991	0.178948
AAEL002369	hypothetical protein	NA	1.37206	3.42127	0.00242934	0.137323
AAEL013822	conserved hypothetical protein	NA	1.35695	3.53063	0.00121821	0.097996
AAEL013067	conserved hypothetical protein	NA	1.35301	3.53695	0.00484752	0.167143
AAEL008000	golgi reassembly stacking protein 2 (grasp2)	NA	1.35234	3.04089	0.00194208	0.129246
AAEL008921	myosin regulatory light chain 2 smooth muscle	NA	1.3459	4.07539	0.0026183	0.139061
AAEL010526	conserved hypothetical protein	NA	1.33349	3.42701	0.00314347	0.143969
AAEL008686	hypothetical protein	NA	1.33253	3.25228	0.00261806	0.139061
AAEL002818	splicing factor u2af large subunit	NA	1.32983	3.06043	0.00514526	0.172181
AAEL000832	cleavage and polyadenylation specificity factor cpsf	NA	1.32043	3.01622	0.00566068	0.179838
AAEL012510	IMD pathway signalling I-Kappa-B Kinase 2 (IKK2 IKK-gamma).	IKK2	1.31959	3.41221	0.00601319	0.181401
AAEL013094	lim domain binding protein	NA	1.31665	4.78723	8.15317e-05	0.0319732
AAEL009192	Class A Scavenger Receptor (SRCR domain) with Serine Protease domain.	SCRASP1	1.31297	4.68377	0.00374003	0.152382
AAEL004853	glycerol kinase	NA	1.31067	4.50755	0.000230874	0.0459879
AAEL010786	conserved hypothetical protein	NA	1.30943	3.42552	0.000762917	0.0772085
AAEL012446	Inhibitor of Apoptosis (IAP) containing Baculoviral IAP Repeat(s) (BIR domains).	IAP6	1.30036	4.42314	0.000910207	0.082174
AAEL001147	hypothetical protein	NA	1.29745	4.31651	0.000258617	0.0470653
AAEL001442	map-kinase activating death domain protein (madd)/denn/aex-3(c.elegans)	NA	1.28661	3.2892	0.000663556	0.0705221
AAEL011960	conserved hypothetical protein	NA	1.27418	6.08633	0.000502636	0.0650266
AAEL009884	ran-binding protein	NA	1.27137	3.06004	0.00413272	0.153837
AAEL001223	engulfment and cell motility protein	NA	1.25442	3.10206	0.00195687	0.129246
AAEL012727	kek1	NA	1.23959	3.16045	0.00574346	0.180187
AAEL014516	metalloproteinase, putative	NA	1.23608	4.13284	0.00407339	0.153837
AAEL005165	chaperone protein DNAj	NA	1.22781	7.16416	0.0046147	0.163126
AAEL012835	85 kda calcium-independent phospholipase A2 (ipla2)	NA	1.2166	3.46828	0.0032956	0.143981
AAEL017280	NA	NA	1.2161	4.85236	0.000592033	0.069117
AAEL002319	hypothetical protein	NA	1.19973	3.42249	0.00523211	0.173698
AAEL004396	GPCR Octopamine/Tyramine Family	NA	1.18775	3.48566	0.00399052	0.153837
AAEL014906	LAP4 protein, putative (Scribble protein, putative)	NA	1.18403	3.30535	0.00257159	0.139061
AAEL009391	misexpression suppressor of ras, putative	NA	1.17579	4.41496	0.00111464	0.093251
AAEL003005	hypothetical protein	NA	1.17495	4.75462	0.00211311	0.13306
AAEL009002	conserved hypothetical protein	NA	1.17156	2.77495	0.00401278	0.153837
AAEL009077	alkaline phosphatase	NA	1.17013	3.37945	0.00380479	0.153522
AAEL013075	conserved hypothetical protein	NA	1.17002	6.25788	0.00327359	0.143981
AAEL004401	heme peroxidase	HPX7	1.16488	7.11446	0.000274641	0.0479202
AAEL002251	conserved hypothetical protein	NA	1.15986	4.05373	0.00174338	0.122909
AAEL015136	Niemann-Pick Type C-2, putative	ML6	1.1598	9.21811	0.0035298	0.149647
AAEL006674	Clip-Domain Serine Protease family B.	CLIPB29	1.14313	6.95271	0.000144914	0.0401554
AAEL008459	conserved hypothetical protein	NA	1.13825	3.21242	0.00592647	0.181401
AAEL011708	heat shock protein	NA	1.13455	4.49506	0.000807138	0.0791953
AAEL003855	flightless-I, putative	NA	1.13015	3.58026	0.00355644	0.149764
AAEL007213	delta(9)-desaturase, putative	NA	1.12416	3.3083	0.0028905	0.142806
AAEL005748	elastase, putative	NA	1.12317	5.96268	0.00259811	0.139061
AAEL011918	hypothetical protein	NA	1.11846	4.21379	0.00143322	0.106423
AAEL009428	conserved hypothetical protein	NA	1.10425	3.92873	0.00306195	0.143969
AAEL003325	niemann-pick C1	-	1.10348	3.50323	0.00359273	0.1501
AAEL009260	conserved hypothetical protein	NA	1.09225	3.81343	0.00646127	0.187257
AAEL002467	conserved hypothetical protein	NA	1.07251	9.92182	0.00230217	0.13572
AAEL008473	cysteine-rich venom protein, putative	NA	1.05852	6.356	0.00139756	0.10509
AAEL012217	protease m1 zinc metalloprotease	NA	1.05292	6.24032	0.000166878	0.0407686
AAEL003876	conserved hypothetical protein	NA	1.04678	4.79248	0.0023698	0.1368
AAEL008607	tep3	-	1.03886	6.62146	0.00222539	0.134397
AAEL012069	glutathione peroxidase	GPXH1	1.03754	4.85707	0.00414352	0.153837
AAEL001684	boule protein, putative	NA	1.03543	3.61975	0.00581132	0.18051
AAEL015524	3-hydroxyacyl-coa dehyrogenase	NA	1.03349	3.99545	0.00385785	0.15369
AAEL013564	conserved hypothetical protein	NA	1.02607	4.40628	0.00123455	0.0986777
AAEL004474	non-receptor serine/threonine protein kinase	NA	1.01546	3.63248	0.00408431	0.153837
AAEL005066	lysosomal trafficking regulator	NA	1.01179	4.16438	0.00654276	0.18806
AAEL009022	adenylate cyclase type	NA	1.0098	5.37429	0.000987772	0.0860802
AAEL005513	mothers against dpp protein	NA	0.997912	4.40457	0.00145744	0.107584
AAEL013818	spliceosome associated protein	NA	0.985313	4.03937	0.00484819	0.167143
AAEL013182	ATP-dependent RNA helicase	NA	0.9853	3.68363	0.00674711	0.190006
AAEL002037	hypothetical protein	NA	0.974057	5.14661	0.00105905	0.090408
AAEL002708	cell division cycle	NA	0.965888	4.11442	0.00417484	0.154543
AAEL005406	conserved hypothetical protein	NA	0.953642	3.79284	0.00742417	0.199499
AAEL004799	conserved hypothetical protein	NA	0.952986	5.24322	0.00120815	0.0978132
AAEL006158	histone H3.3	NA	0.950722	4.7467	0.00372742	0.152382
AAEL009706	ns1 binding protein	NA	0.949436	5.34552	0.00283071	0.142122
AAEL012362	WD-repeat protein	NA	0.943022	3.82533	0.00454038	0.161867
AAEL003812	hypothetical protein	NA	0.938298	5.0478	0.00240918	0.1368
AAEL008076	PIWI	PIWI1	0.934025	4.77546	0.000682969	0.0714215
AAEL009475	carbamoyl-phosphate synthase large chain	NA	0.92581	6.18255	0.0018449	0.125277
AAEL000037	Clip-Domain Serine Protease family B.	CLIPB35	0.917582	5.33471	0.00267558	0.139061
AAEL012571	conserved hypothetical protein	NA	0.890378	5.28919	0.00253666	0.139061
AAEL004112	Thioredoxin Peroxidase.	TPX2	0.88232	8.14683	0.00447704	0.161444
AAEL010402	DEAD box ATP-dependent RNA helicase	RM62G	0.861389	5.78291	0.00640708	0.186549
AAEL004125	signal transduction protein lnk-realted	NA	0.838637	4.46756	0.00603572	0.181401
AAEL009265	hypothetical protein	NA	0.834849	4.60761	0.00398897	0.153837
AAEL009244	serine-type enodpeptidase,	NA	0.833997	6.77837	0.0023781	0.1368
AAEL010576	modifier of mdg4	NA	0.832885	9.35876	0.00288237	0.142806
AAEL008833	conserved hypothetical protein	NA	0.82995	4.74824	0.00395677	0.153837
AAEL013885	conserved hypothetical protein	NA	0.828725	7.15433	0.00737333	0.198558
AAEL013490	conserved hypothetical protein	NA	0.826861	5.1105	0.00573838	0.180187
AAEL004167	zinc finger protein	NA	0.823668	5.29906	0.00497488	0.169186
AAEL015199	WD-repeat protein	NA	0.821407	4.45309	0.00394102	0.153837
AAEL003619	sodium/chloride dependent amino acid transporter	NA	0.820921	5.41175	0.00188624	0.12726
AAEL000181	polybromo-1	NA	0.795247	5.63021	0.0072442	0.197129
AAEL008930	protein phosphatase-2b	NA	0.795029	5.83871	0.00407677	0.153837
AAEL000888	single stranded DNA binding protein	NA	0.771776	5.89137	0.00712093	0.194685
AAEL015143	glycine rich RNA binding protein, putative	NA	0.76614	6.59086	0.00421821	0.155689
AAEL007449	hypothetical protein	NA	0.757219	5.63215	0.00488616	0.167531
AAEL000589	serine/threonine protein kinase	NA	0.753752	5.25656	0.00685325	0.19069
AAEL003893	DNA repair protein xp-c / rad4	NA	0.746372	5.3641	0.00621703	0.184592
AAEL004386	heme peroxidase	HPX8C	0.707614	8.97756	0.0072121	0.196749
AAEL011871	cytochrome C1	NA	-0.702387	9.1477	0.00696118	0.191991
AAEL009964	conserved hypothetical protein	NA	-0.707211	9.16622	0.00546204	0.178034
AAEL001091	malic enzyme	NA	-0.726123	5.64836	0.00706706	0.193634
AAEL007490	conserved hypothetical protein	NA	-0.727154	9.19895	0.00494305	0.168561
AAEL016984	NA	NA	-0.727601	9.62012	0.00482133	0.167135
AAEL001865	hypothetical protein	NA	-0.728947	8.32719	0.00571009	0.18004
AAEL006575	troponin C	NA	-0.740888	8.19882	0.00520585	0.173698
AAEL012207	myosin light chain 1,	NA	-0.74362	8.23654	0.00393219	0.153837
AAEL011157	NADH dehydrogenase, putative	NA	-0.748589	6.27707	0.00480066	0.166879
AAEL007452	conserved hypothetical protein	NA	-0.749277	5.53945	0.00551509	0.178202
AAEL000669	conserved hypothetical protein	NA	-0.761152	5.82983	0.0052574	0.174077
AAEL010684	conserved hypothetical protein	NA	-0.763076	5.81024	0.00454025	0.161867
AAEL013857	conserved hypothetical protein	NA	-0.769779	11.59	0.00488034	0.167531
AAEL014039	conserved hypothetical protein	NA	-0.779816	8.60762	0.00330344	0.143981
AAEL010750	hypothetical protein	NA	-0.782018	6.0177	0.00430874	0.157207
AAEL002797	conserved hypothetical protein	NA	-0.791276	7.08747	0.00262727	0.139061
AAEL001402	leucine-rich immune protein (Short)	LRIM10B	-0.796008	10.0266	0.00506441	0.170854
AAEL005760	hypothetical protein	NA	-0.796322	6.53765	0.00305226	0.143969
AAEL012860	conserved hypothetical protein	NA	-0.796857	7.49253	0.00381575	0.153522
AAEL003423	NADH dehydrogenase, putative	NA	-0.797883	8.22949	0.00298916	0.143969
AAEL006406	conserved hypothetical protein	NA	-0.7998	4.6761	0.00470024	0.164299
AAEL017301	NA	NA	-0.802029	8.36316	0.00333501	0.143981
AAEL006617	conserved hypothetical protein	NA	-0.804615	7.09783	0.0030419	0.143969
AAEL001109	glutaredoxin	NA	-0.805143	6.39698	0.00230364	0.13572
AAEL006408	conserved hypothetical protein	NA	-0.813074	4.79771	0.00371003	0.152382
AAEL005763	lysosomal alpha-mannosidase (mannosidase alpha class 2b member 1)	NA	-0.821502	9.4086	0.0015758	0.113648
AAEL006171	n-myc downstream regulated	NA	-0.821624	4.89922	0.00690271	0.191467
AAEL014045	allantoicase	NA	-0.823571	4.77857	0.00389715	0.153837
AAEL007898	calmin	NA	-0.831733	4.57628	0.00660886	0.18806
AAEL003182	Serine Protease Inhibitor (serpin) homologue - unlikely to be inhibitory.	SRPN26	-0.833442	6.26929	0.00256722	0.139061
AAEL015312	cathepsin b	NA	-0.834757	5.82603	0.00398641	0.153837
AAEL014893	cytochrome P450	NA	-0.834901	5.49279	0.00621383	0.184592
AAEL004069	mitochondrial 28S ribosomal protein S14 (s14mt)	NA	-0.835877	7.03975	0.00221291	0.134397
AAEL004457	cytochrome c	NA	-0.837421	8.99999	0.00452247	0.161867
AAEL011830	Probable methylthioribulose-1-phosphate dehydratase (MTRu-1-P dehydratase)(EC 4.2.1.109)	NA	-0.838095	4.93883	0.00267485	0.139061
AAEL013163	conserved hypothetical protein	NA	-0.838098	5.0357	0.00491865	0.168186
AAEL006424	37 kDa salivary gland allergen Aed a 2 Precursor (Protein D7)(Allergen Aed a 2)	NA	-0.839973	8.13361	0.00215891	0.133591
AAEL002544	conserved hypothetical protein	NA	-0.844119	6.16083	0.0062222	0.184592
AAEL010161	conserved hypothetical protein	NA	-0.848868	5.31506	0.00287702	0.142806
AAEL001261	hypothetical protein	NA	-0.851133	5.40487	0.00326215	0.143981
AAEL010931	conserved hypothetical protein	NA	-0.851867	4.61567	0.00679694	0.19039
AAEL014871	methylenetetrahydrofolate dehydrogenase	NA	-0.852737	8.16498	0.00391582	0.153837
AAEL004471	conserved hypothetical protein	NA	-0.859832	5.77277	0.00603098	0.181401
AAEL010591	glutathione transferase	NA	-0.862389	5.51281	0.0019173	0.128664
AAEL004726	conserved hypothetical protein	NA	-0.864154	6.74809	0.00182481	0.125277
AAEL011992	NADH:ubiquinone dehydrogenase, putative	NA	-0.869037	7.58498	0.00225046	0.134481
AAEL006065	s-adenosyl-methyltransferase mraw	NA	-0.869367	6.61541	0.00234441	0.1368
AAEL017417	NA	NA	-0.878622	4.84376	0.00354834	0.149764
AAEL015451	hypothetical protein	NA	-0.879364	8.06651	0.00383425	0.153522
AAEL014339	conserved hypothetical protein	NA	-0.882255	5.30296	0.00578572	0.18051
AAEL008490	NADH dehydrogenase, putative	NA	-0.884451	7.25046	0.00148234	0.108783
AAEL001485	conserved hypothetical protein	NA	-0.886207	5.74077	0.00129364	0.100396
AAEL000722	conserved hypothetical protein	NA	-0.891303	4.64811	0.00676808	0.190006
AAEL017211	cecropin anti-microbial peptide	NA	-0.898366	5.27362	0.0039973	0.153837
AAEL004223	cecropin anti-microbial peptide	CECB	-0.898452	8.51743	0.00159384	0.114292
AAEL007889	F-spondin	NA	-0.900938	7.03712	0.000530688	0.0655539
AAEL002121	conserved hypothetical protein	NA	-0.903106	5.59072	0.00701838	0.193144
AAEL017276	NA	NA	-0.906488	4.98703	0.00378234	0.153522
AAEL005741	forkhead protein/ forkhead protein domain	NA	-0.914791	5.69097	0.00102223	0.0878627
AAEL009379	mitochondrial ribosomal protein, L33, putative	NA	-0.918767	5.32836	0.00549512	0.178202
AAEL009863	sodium/dicarboxylate cotransporter, putative	NA	-0.919036	6.20499	0.00384141	0.153522
AAEL000567	Facilitated trehalose transporter Tret1	NA	-0.924158	4.83983	0.0029666	0.143969
AAEL000138	NADH dehydrogenase, putative	NA	-0.925472	7.66253	0.00139513	0.10509
AAEL006995	sodium/solute symporter	NA	-0.929142	5.49366	0.00240131	0.1368
AAEL006344	sulfotransferase (sult)	NA	-0.929531	4.01722	0.00596492	0.181401
AAEL013272	60S ribosomal protein L37a	NA	-0.931347	12.2535	0.00267411	0.139061
AAEL012866	conserved hypothetical protein	NA	-0.9334	5.41048	0.00366027	0.151094
AAEL002046	cytochrome P450	NA	-0.937773	5.76766	0.00456882	0.161961
AAEL006485	inosine-uridine preferring nucleoside hydrolase	NA	-0.941805	8.12336	0.000469077	0.0620078
AAEL012658	rgs-gaip interacting protein gipc	NA	-0.942051	4.81278	0.00730232	0.19792
AAEL011447	60S ribosomal protein L14	NA	-0.942453	14.1262	0.00229246	0.13572
AAEL002385	Carboxy/choline esterase Alpha Esterase	NA	-0.945965	3.90391	0.0059384	0.181401
AAEL009232	long-chain-fatty-acid coa ligase	NA	-0.946415	5.55764	0.00570598	0.18004
AAEL007818	Trypsin 3A1 Precursor (EC 3.4.21.4)	NA	-0.948055	12.3251	0.00125955	0.0989245
AAEL017465	NA	NA	-0.948522	5.76227	0.000557137	0.0665859
AAEL005332	hypothetical protein	NA	-0.949205	8.81638	0.00095282	0.0852485
AAEL002956	Probable citrate synthase 1, mitochondrial Precursor (EC 2.3.3.1)	NA	-0.95176	7.79582	0.00284798	0.142388
AAEL013431	proline oxidase	NA	-0.954141	7.08834	0.0024758	0.138072
AAEL002242	conserved hypothetical protein	NA	-0.957479	5.82235	0.00232743	0.136481
AAEL008789	apolipophorin-III, putative	NA	-0.957965	7.60192	0.00297636	0.143969
AAEL014285	hypothetical protein	NA	-0.958324	5.44393	0.00313985	0.143969
AAEL002920	hypothetical protein	NA	-0.958645	8.58115	0.00119229	0.0971564
AAEL009246	glycoside hydrolases	NA	-0.959213	7.4174	0.000594839	0.069117
AAEL010673	NADH dehydrogenase, putative	NA	-0.959258	6.56322	0.00222899	0.134397
AAEL000668	conserved hypothetical protein	NA	-0.9605	8.32082	0.00084806	0.079982
AAEL000794	Protein KIAA0664 homolog	NA	-0.966475	7.07202	0.000523973	0.0655539
AAEL004501	s-adenosylmethionine synthetase	NA	-0.966658	11.0789	0.00597977	0.181401
AAEL017354	NA	NA	-0.967453	7.47176	0.00656559	0.18806
AAEL004440	tubulin-specific chaperone e	NA	-0.967728	4.78621	0.000689233	0.0714787
AAEL001863	zinc carboxypeptidase	NA	-0.971135	12.0074	0.00036444	0.0571669
AAEL006417	D7 protein, putative	NA	-0.971654	7.737	0.000612845	0.0694758
AAEL010434	Vitellogenin-A1 Precursor (VG)(PVG1) [Contains Vitellin light chain(VL);Vitellin heavy chain(VH)]	NA	-0.977122	10.1169	0.00333436	0.143981
AAEL007784	conserved hypothetical protein	NA	-0.980333	4.41163	0.00606875	0.181758
AAEL001942	o-sialoglycoprotein endopeptidase	NA	-0.986745	4.38048	0.00393479	0.153837
AAEL010095	conserved hypothetical protein	NA	-0.996892	4.37983	0.0061716	0.184399
AAEL017529	NA	NA	-1.0019	4.34254	0.0040784	0.153837
AAEL006990	conserved hypothetical protein	NA	-1.01247	3.67662	0.00373653	0.152382
AAEL004899	hypothetical protein	NA	-1.01721	5.30038	0.000340245	0.0554512
AAEL006483	conserved hypothetical protein	NA	-1.02606	6.84739	0.000875078	0.0800264
AAEL008802	conserved hypothetical protein	NA	-1.02889	8.49249	0.00270237	0.139556
AAEL008305	conserved hypothetical protein	NA	-1.03003	6.61175	0.000879891	0.0800264
AAEL017247	NA	NA	-1.0318	6.24169	0.000433293	0.0617886
AAEL008444	conserved hypothetical protein	NA	-1.03629	5.3286	0.000649185	0.0705221
AAEL006594	serine-type enodpeptidase,	NA	-1.03786	4.20838	0.00203329	0.131027
AAEL003317	alkaline phosphatase	NA	-1.03812	6.25442	0.00258771	0.139061
AAEL009760	Niemann-Pick Type C-2, putative	ML21	-1.04069	7.7096	0.000185284	0.0411987
AAEL006000	conserved hypothetical protein	NA	-1.04886	6.86326	0.00411363	0.153837
AAEL004161	conserved hypothetical protein	NA	-1.04926	5.49165	0.00303722	0.143969
AAEL006207	conserved hypothetical protein	NA	-1.0497	3.51775	0.00651898	0.18806
AAEL009862	conserved hypothetical protein	NA	-1.05042	4.98443	0.00182211	0.125277
AAEL005017	conserved hypothetical protein	NA	-1.06017	3.83137	0.00733288	0.19832
AAEL003203	fatty acid desaturase, putative	NA	-1.06149	10.8051	0.00055218	0.0665859
AAEL014838	60S ribosomal protein L27e	NA	-1.06885	9.84699	0.000190214	0.0411987
AAEL000182	conserved hypothetical protein	NA	-1.07129	7.9457	0.000751958	0.0767181
AAEL010921	organic anion transporter	NA	-1.08224	3.74763	0.00216104	0.133591
AAEL009219	predicted protein	NA	-1.08336	4.03629	0.00215475	0.133591
AAEL000229	Prosialokinin Precursor [Contains Sialokinin(Sialokinin-1)(Sialokinin I)(Sia I)(Sialokinin-2)(Sialokinin II)(Sia II)]	NA	-1.08559	6.8103	0.000249876	0.0468015
AAEL004060	conserved hypothetical protein	NA	-1.08862	8.51636	0.000494921	0.0646955
AAEL017087	NA	NA	-1.09194	7.29797	0.00586624	0.181401
AAEL005583	c3f	NA	-1.09203	4.01594	0.0030102	0.143969
AAEL008731	hypothetical protein	NA	-1.0946	3.69902	0.00115153	0.0956988
AAEL002880	conserved hypothetical protein	NA	-1.097	3.40808	0.00530108	0.17456
AAEL003122	conserved hypothetical protein	NA	-1.10683	4.06453	0.00237072	0.1368
AAEL017352	NA	NA	-1.11061	4.20793	0.00208018	0.132508
AAEL010168	40S ribosomal protein S2	NA	-1.11815	14.048	0.00329574	0.143981
AAEL011791	conserved hypothetical protein	NA	-1.11962	6.43249	0.00264795	0.139061
AAEL005772	odorant binding protein OBP22	NA	-1.13668	8.13366	0.000195865	0.0412864
AAEL004342	odorant binding protein OBP18	NA	-1.13891	8.61826	3.91654e-05	0.0196595
AAEL011325	gonadotropin-releasing hormone receptor	NA	-1.14488	5.25482	0.000661723	0.0705221
AAEL007199	hypothetical protein	NA	-1.14526	3.47147	0.00562556	0.179631
AAEL001414	leucine-rich immune protein (Short)	LRIM9	-1.14629	10.9322	0.000190416	0.0411987
AAEL015263	RNA and export factor binding protein	NA	-1.14818	4.61214	0.000334024	0.0551535
AAEL016985	NA	NA	-1.14946	3.83401	0.00312487	0.143969
AAEL013372	ABC transporter	NA	-1.15106	3.12173	0.0033388	0.143981
AAEL009181	conserved hypothetical protein	NA	-1.15496	6.14605	0.000172184	0.0407686
AAEL003596	hypothetical protein	NA	-1.17239	6.06974	0.000156795	0.0401554
AAEL005509	hypothetical protein	NA	-1.17242	3.69386	0.00199868	0.130632
AAEL006295	synbindin	NA	-1.18091	2.93305	0.00443744	0.160477
AAEL008609	zinc carboxypeptidase	NA	-1.18407	4.53787	0.000213292	0.0433675
AAEL006423	conserved hypothetical protein	NA	-1.18851	8.08021	5.93716e-05	0.0256915
AAEL001866	hypothetical protein	NA	-1.20662	6.36397	0.00635222	0.18627
AAEL003858	UPF0466 protein AAEL003858, mitochondrial Precursor	NA	-1.20885	5.68016	0.00109042	0.0924577
AAEL009810	sideroflexin 1,2,3	NA	-1.2104	5.2998	6.57408e-05	0.0274994
AAEL004585	hypothetical protein	NA	-1.2128	6.24781	0.000121017	0.03704
AAEL008044	conserved hypothetical protein	NA	-1.21496	6.5	0.00218503	0.134397
AAEL003655	conserved hypothetical protein	NA	-1.21866	2.67288	0.00592776	0.181401
AAEL008226	hypothetical protein	NA	-1.21908	5.32009	0.00473921	0.165201
AAEL007824	ribosomal protein S29, putative	NA	-1.23514	12.4453	0.0028058	0.142122
AAEL011689	acyl carrier protein precursor, putative	NA	-1.24295	6.09626	0.000147668	0.0401554
AAEL010242	conserved hypothetical protein	NA	-1.24822	6.36821	0.000186854	0.0411987
AAEL010854	ubiquitin specific protease 2,	NA	-1.25453	4.04558	0.00326013	0.143981
AAEL005292	stretch regulated skeletal muscle protein, putative	NA	-1.25818	8.45202	0.0005689	0.0673503
AAEL014438	juvenile hormone-inducible protein, putative	NA	-1.25932	2.28167	0.00696044	0.191991
AAEL006662	hypothetical protein	NA	-1.26673	3.40337	0.00346467	0.147885
AAEL001703	serine-type enodpeptidase,	NA	-1.28808	11.6509	0.000130606	0.0390232
AAEL010174	conserved hypothetical protein	NA	-1.2904	3.52764	0.00099503	0.0861147
AAEL010163	conserved hypothetical protein	NA	-1.29082	4.31227	0.00043115	0.0617886
AAEL002022	protein serine/threonine kinase, putative	NA	-1.29382	2.71637	0.00409949	0.153837
AAEL009359	conserved hypothetical protein	NA	-1.29807	4.86796	0.000197401	0.0412864
AAEL004851	hypothetical protein	NA	-1.30319	14.0114	0.00522612	0.173698
AAEL013775	conserved hypothetical protein	NA	-1.3065	5.91636	0.00024578	0.0467317
AAEL002615	leucine-rich transmembrane protein	NA	-1.30792	2.79629	0.00725743	0.197129
AAEL006443	hypothetical protein	NA	-1.31003	3.20076	0.00335334	0.144113
AAEL000420	cathepsin o	NA	-1.31396	3.27516	0.00111228	0.093251
AAEL012697	sterol carrier protein-2, putative	NA	-1.31993	5.91933	1.45838e-05	0.0091506
AAEL006216	conserved hypothetical protein	NA	-1.32095	3.47414	0.00248659	0.138072
AAEL000316	hypothetical protein	NA	-1.32233	3.78499	0.000464883	0.0620078
AAEL010257	conserved hypothetical protein	NA	-1.335	3.50252	0.0033129	0.143981
AAEL017457	NA	NA	-1.34275	4.05639	0.00195052	0.129246
AAEL017228	NA	NA	-1.34793	6.28618	0.000103307	0.0332409
AAEL017284	NA	NA	-1.34881	5.31544	0.00449515	0.161632
AAEL010806	conserved hypothetical protein	NA	-1.36509	6.29583	7.41717e-05	0.0300252
AAEL001943	mitochondrial ribosomal protein, S34, putative	NA	-1.3651	4.31391	0.000822757	0.0794214
AAEL012197	conserved hypothetical protein	NA	-1.36623	3.23242	0.00294757	0.143969
AAEL009249	coronin	NA	-1.36851	2.35307	0.00307925	0.143969
AAEL007367	conserved hypothetical protein	NA	-1.38075	4.08618	0.000660201	0.0705221
AAEL011082	hypothetical protein	NA	-1.383	2.90444	0.00435633	0.158457
AAEL008751	glucosyl/glucuronosyl transferases	NA	-1.39294	2.83648	0.00281665	0.142122
AAEL000515	juvenile hormone-inducible protein, putative	NA	-1.397	3.79596	0.00239135	0.1368
AAEL013007	cytochrome c oxidase, subunit VB, putative	NA	-1.39997	7.29786	0.000357011	0.0571669
AAEL003662	puckered protein, putative	NA	-1.40568	4.35673	0.00675945	0.190006
AAEL008310	hypothetical protein	NA	-1.41794	6.17161	0.000187679	0.0411987
AAEL013712	Trypsin 5G1 Precursor (EC 3.4.21.4)	NA	-1.42331	8.89442	0.000860432	0.079982
AAEL017245	NA	NA	-1.44107	2.70857	0.00349345	0.148608
AAEL017461	NA	NA	-1.49076	6.88979	0.000441491	0.0620078
AAEL005986	hypothetical protein	NA	-1.52676	2.05195	0.00552399	0.178202
AAEL017769	NA	NA	-1.53267	1.92657	0.00604238	0.181401
AAEL011278	apolipoprotein D, putative	NA	-1.54132	4.47442	1.76566e-05	0.0105511
AAEL006353	sulfotransferase (sult)	NA	-1.55983	5.12006	0.000236073	0.0462888
AAEL009523	hypothetical protein	NA	-1.58193	3.75864	0.00278258	0.142122
AAEL013987	conserved hypothetical protein	NA	-1.58269	6.35285	2.52264e-05	0.0137638
AAEL007606	hypothetical protein	NA	-1.5984	2.62333	0.000800623	0.0791953
AAEL009176	Gram-Negative Binding Protein (GNBP) or Beta-1 3-Glucan Binding Protein (BGBP).	GNBPB3	-1.63505	1.97109	0.00180354	0.125277
AAEL004701	Argininosuccinate synthase (EC 6.3.4.5)(Citrulline--aspartate ligase)	NA	-1.64696	1.69779	0.00691168	0.191467
AAEL014541	maltose phosphorylase	NA	-1.78783	1.52816	0.00212065	0.13306
AAEL004343	odorant binding protein OBP19	NA	-1.83048	6.46359	3.48436e-05	0.0182188
AAEL015304	conserved hypothetical protein	NA	-1.8764	3.20444	3.86941e-06	0.00404643
AAEL000044	ornithine decarboxylase	NA	-1.879	3.71581	2.2295e-07	0.000310866
AAEL017231	NA	NA	-1.92321	7.62871	4.24862e-06	0.00410123
AAEL011404	C-Type Lectin (CTL).	CTL19	-1.98132	1.02479	0.00404839	0.153837
AAEL007903	hypothetical protein	NA	-1.99969	1.33699	0.0059827	0.181401
AAEL002283	hypothetical protein	NA	-2.11402	3.75447	0.00183264	0.125277
AAEL009178	Gram-Negative Binding Protein (GNBP) or Beta-1 3-Glucan Binding Protein (BGBP).	GNBPB4	-2.15946	0.849641	0.00130405	0.100396
AAEL009076	NADH-ubiquinone oxidoreductase chain 4 (EC 1.6.5.3)(NADH dehydrogenase subunit 4)	NA	-2.35283	5.5546	4.09113e-05	0.019746
AAEL001274	hypothetical protein	NA	-2.35576	4.78799	0.000469419	0.0620078
AAEL004481	hypothetical protein	NA	-2.42738	7.53649	0.00126129	0.0989245
AAEL010622	hypothetical protein	NA	-2.5743	-0.050967	0.00569524	0.18004
AAEL007191	amino acid transporter	NA	-2.81366	0.709505	0.000637357	0.0701596
AAEL005693	mitochondrial NADH:ubiquinone oxidoreductase B16.6 subunit, putative	NA	-2.90139	3.68281	2.75088e-08	7.44867e-05
AAEL017598	NA	NA	-2.9385	0.850707	0.000156457	0.0401554
AAEL017517	NA	NA	-3.13045	3.82231	6.44636e-08	0.000101119
AAEL013575	conserved hypothetical protein	NA	-3.25298	1.26423	0.00015589	0.0401554
AAEL015053	conserved hypothetical protein	NA	-3.3043	-0.88449	0.00648447	0.187497
AAEL013099	hypothetical protein	NA	-3.34316	0.63377	0.000844786	0.079982
AAEL000537	hypothetical protein	NA	-3.54213	-0.730303	0.00666833	0.189323
AAEL013915	monocarboxylate transporter	NA	-3.77159	1.93329	7.14567e-06	0.00573532
AAEL012992	conserved hypothetical protein	NA	-4.75947	-0.422766	0.000626071	0.0695271
AAEL009166	conserved hypothetical protein	NA	-5.67669	8.77764	9.65539e-22	1.21166e-17
AAEL015138	Niemann-Pick Type C-2, putative	ML9A	-5.78349	-1.44137	0.00425592	0.15662
AAEL010250	conserved hypothetical protein	NA	-6.31672	-1.06023	0.000463353	0.0620078
AAEL008675	hypothetical protein	NA	-6.79932	-0.657353	0.0030975	0.143969

## Sheet: treatment.48hr.S
ensembl_gene_id	description	immunodb.name	logFC.treatment.48hr.S	logCPM.treatment.48hr.S	PValue.treatment.48hr.S	FDR.treatment.48hr.S
AAEL001674	serine-type enodpeptidase,	NA	7.10197	5.79601	1.00216e-18	1.08099e-15
AAEL000681	hypothetical protein	NA	6.82186	3.76567	1.13766e-05	0.00100176
AAEL013715	trypsin	NA	5.50956	5.34703	3.98959e-09	9.93102e-07
AAEL013707	trypsin	NA	5.44333	5.08628	1.67485e-08	3.67446e-06
AAEL017811	NA	NA	4.30383	4.66924	5.38515e-05	0.00372756
AAEL013750	conserved hypothetical protein	NA	4.18937	0.905534	0.000139649	0.00833002
AAEL013712	Trypsin 5G1 Precursor (EC 3.4.21.4)	NA	4.00543	6.45344	2.43644e-24	3.94217e-21
AAEL001701	serine-type enodpeptidase,	NA	3.68198	2.12775	3.93237e-07	5.78416e-05
AAEL017868	NA	NA	3.61245	2.70424	0.000472412	0.0220755
AAEL008769	serine-type enodpeptidase,	NA	3.53263	4.64196	9.67944e-12	4.47467e-09
AAEL011662	plasma glutamate carboxypeptidase	NA	3.37718	-0.0797735	6.3174e-05	0.00422938
AAEL001690	serine-type enodpeptidase,	NA	3.35239	5.47213	1.33782e-07	2.30889e-05
AAEL009166	conserved hypothetical protein	NA	3.34068	1.57387	1.7938e-12	8.93039e-10
AAEL009165	conserved hypothetical protein	NA	3.32137	4.26997	4.3389e-06	0.000452925
AAEL017571	NA	NA	3.25069	3.13267	0.000200091	0.0110683
AAEL013575	conserved hypothetical protein	NA	3.16501	-0.747318	0.000369214	0.0183108
AAEL013703	trypsin	NA	3.16443	3.79671	5.35576e-05	0.00372715
AAEL013717	sphingomyelin phosphodiesterase	NA	3.16127	5.52521	3.69585e-18	3.18928e-15
AAEL008780	serine-type enodpeptidase,	NA	3.14514	1.54427	1.63115e-07	2.74202e-05
AAEL001392	hypothetical protein	NA	2.92846	1.36929	0.00253634	0.0761726
AAEL013127	conserved hypothetical protein	NA	2.90493	9.01808	2.5669e-13	1.38441e-10
AAEL017605	NA	NA	2.89231	-0.19337	0.00377496	0.10369
AAEL013118	conserved hypothetical protein	NA	2.84392	8.75959	3.68441e-08	7.57001e-06
AAEL013584	conserved hypothetical protein	NA	2.8436	5.70949	4.52523e-11	1.83046e-08
AAEL006381	sphingomyelin phosphodiesterase	NA	2.81811	3.28738	1.02539e-07	1.86939e-05
AAEL010435	conserved hypothetical protein	NA	2.80978	4.98589	1.51027e-09	4.24977e-07
AAEL001693	serine-type enodpeptidase,	NA	2.75874	4.9526	3.5854e-10	1.2213e-07
AAEL014937	hypothetical protein	NA	2.69458	5.21767	8.66314e-06	0.000795288
AAEL009459	hypothetical protein	NA	2.6812	2.29003	2.61143e-10	9.13575e-08
AAEL005220	60S ribosomal protein L30	NA	2.58264	3.70003	1.24918e-08	2.78783e-06
AAEL010776	carboxypeptidase	NA	2.58251	3.43825	1.2028e-05	0.0010449
AAEL013577	conserved hypothetical protein	NA	2.52975	7.93503	2.38843e-08	4.98642e-06
AAEL002675	arginase	NA	2.52736	3.12652	4.67361e-05	0.00334227
AAEL009316	angiotensin-converting enzyme (dipeptidyl carboxypeptidase	NA	2.51401	3.34764	1.63198e-06	0.000199286
AAEL005336	d-3-phosphoglycerate dehydrogenase	NA	2.4716	6.24168	7.42138e-16	5.65073e-13
AAEL008085	trypsin	NA	2.45053	4.60859	0.00850091	0.186184
AAEL000500	conserved hypothetical protein	NA	2.41855	6.26124	7.13811e-12	3.42206e-09
AAEL007432	serine collagenase 1 precursor, putative	NA	2.41771	7.56176	1.0631e-05	0.000949016
AAEL010195	trypsin	NA	2.41282	2.07236	1.94309e-06	0.000224566
AAEL007591	conserved hypothetical protein	ML26A	2.40806	-0.475801	0.000190509	0.0107215
AAEL006053	conserved hypothetical protein	NA	2.37434	3.86624	2.30254e-13	1.29583e-10
AAEL017974	heat shock protein HSP70	NA	2.33036	-1.08781	0.0015403	0.0541785
AAEL017979	heat shock protein HSP70	NA	2.31925	-0.389644	1.17143e-05	0.00102452
AAEL009123	cytochrome P450	NA	2.31371	2.92115	0.000100184	0.00621611
AAEL014304	hypothetical protein	NA	2.30838	-1.28893	0.000228094	0.0122002
AAEL003289	alkaline phosphatase	NA	2.2286	-0.0938814	0.00062973	0.0272616
AAEL010276	aminomethyltransferase	NA	2.22626	5.73822	2.16785e-11	9.35356e-09
AAEL009310	angiotensin-converting enzyme (dipeptidyl carboxypeptidase	NA	2.22441	2.9	0.000112636	0.00681292
AAEL004343	odorant binding protein OBP19	NA	2.21131	1.05091	0.000714657	0.030132
AAEL013961	conserved hypothetical protein	NA	2.19886	-0.324225	0.00184955	0.0604561
AAEL010202	trypsin	NA	2.182	6.33324	3.83782e-09	9.74053e-07
AAEL017536	holotricin glycine rich repeat protein (GRRP) anti-microbial peptide	NA	2.15658	5.87673	0.00941524	0.197389
AAEL012353	C-Type Lectin (CTL).	CTL15	2.15337	1.72779	1.13788e-07	2.01763e-05
AAEL001611	conserved hypothetical protein	NA	2.14559	5.03115	3.13794e-09	8.28928e-07
AAEL014734	hypothetical protein	NA	2.1404	4.81117	6.51831e-10	2.05788e-07
AAEL013835	conserved hypothetical protein	ML26B	2.13968	2.89424	4.17309e-07	6.06927e-05
AAEL005482	C-Type Lectin (CTL).	CTL18	2.13957	1.98285	0.00308619	0.0883799
AAEL004313	fk506-binding protein	NA	2.09638	5.77529	1.94016e-06	0.000224566
AAEL001621	conserved hypothetical protein	NA	2.09177	5.68915	3.27964e-09	8.49033e-07
AAEL010436	hypothetical protein	NA	2.07984	-1.19125	0.0017767	0.0589681
AAEL005429	2-oxoglutarate dehydrogenase	NA	2.0793	3.82597	2.75993e-06	0.000305338
AAEL007592	conserved hypothetical protein	ML20B	2.07146	1.66711	6.47437e-06	0.000639727
AAEL013713	trypsin	NA	2.05852	7.88088	1.49849e-06	0.000188315
AAEL000859	hypothetical protein	NA	2.04458	7.55801	1.5676e-06	0.000193248
AAEL015020	glycoside hydrolases	NA	2.01669	1.7826	0.000238519	0.0124995
AAEL012678	hypothetical protein	NA	1.97511	-0.346385	4.14405e-05	0.00306518
AAEL011756	aldehyde dehydrogenase	NA	1.96667	6.40844	5.81434e-08	1.1233e-05
AAEL001100	phosphoserine phosphatase	NA	1.96494	7.09806	1.50786e-10	5.74051e-08
AAEL002624	serine protease	NA	1.96067	2.90345	0.00097932	0.0385299
AAEL014426	glycine dehydrogenase	NA	1.95751	5.87981	2.249e-09	6.19383e-07
AAEL017659	NA	NA	1.95293	-1.16794	0.00372788	0.102667
AAEL010442	4-hydroxyphenylpyruvate dioxygenase	NA	1.95179	3.79208	0.00143077	0.05116
AAEL007714	hypothetical protein	NA	1.93485	-1.37118	0.00145745	0.0516854
AAEL003625	Clip-Domain Serine Protease family B.	CLIPB8	1.93237	6.40282	2.21204e-05	0.00177842
AAEL012452	conserved hypothetical protein	NA	1.92954	0.435884	1.36658e-05	0.00116375
AAEL001837	lipase	NA	1.92295	1.13669	0.00354565	0.0991251
AAEL017909	NA	NA	1.91939	2.14154	0.00388457	0.10608
AAEL010920	conserved hypothetical protein	NA	1.909	5.36645	3.812e-06	0.000407789
AAEL000223	alpha-glucosidase	NA	1.90658	4.89201	4.75522e-06	0.000480872
AAEL004701	Argininosuccinate synthase (EC 6.3.4.5)(Citrulline--aspartate ligase)	NA	1.90591	1.95598	0.00245659	0.0757099
AAEL003483	conserved hypothetical protein	NA	1.88783	5.16745	0.000293031	0.0150516
AAEL004342	odorant binding protein OBP18	NA	1.8578	4.79858	8.57874e-06	0.000793166
AAEL002686	testisin precursor, putative	NA	1.8561	1.23753	0.00686268	0.159767
AAEL013350	heat shock protein 26kD, putative	NA	1.85102	-0.628895	0.000236023	0.0124803
AAEL003297	alkaline phosphatase	NA	1.82697	0.161034	0.000678791	0.0288074
AAEL002882	conserved hypothetical protein	NA	1.82134	-1.31531	0.00746022	0.170009
AAEL017517	NA	NA	1.8189	1.62457	4.26665e-05	0.0031202
AAEL002269	purine nucleoside phosphorylase	NA	1.81769	7.28073	6.83474e-10	2.1064e-07
AAEL013706	hypothetical protein	NA	1.80699	9.97338	9.87623e-08	1.86939e-05
AAEL005503	hypothetical protein	NA	1.80608	-1.35086	0.00892466	0.190628
AAEL008598	conserved hypothetical protein	NA	1.80203	0.161793	0.00280224	0.0818786
AAEL007416	cysteine dioxygenase	NA	1.79005	4.60948	2.03847e-06	0.000233505
AAEL011175	alkaline phosphatase	NA	1.78546	-0.273639	0.00347768	0.0976467
AAEL010196	trypsin	NA	1.7712	8.12834	1.25809e-07	2.20064e-05
AAEL004326	conserved hypothetical protein	NA	1.76399	-0.386246	0.000640793	0.0275562
AAEL015639	transferrin	NA	1.7588	5.44985	0.000100368	0.00621611
AAEL009844	conserved hypothetical protein	NA	1.7556	4.02952	0.00118228	0.0451428
AAEL005188	alpha-galactosidase/alpha-n-acetylgalactosaminidase	NA	1.75191	3.34614	9.52791e-09	2.20231e-06
AAEL017373	NA	NA	1.7516	1.91945	0.00122927	0.0461209
AAEL004933	lysosomal acid lipase, putative	NA	1.73895	0.669109	0.00076082	0.0313632
AAEL003294	fibrinogen and fibronectin	FREP3	1.73853	3.16597	0.000107694	0.00657542
AAEL009384	fibrinogen and fibronectin	FREP5	1.73371	2.44408	1.45851e-06	0.000185088
AAEL009831	pyrroline-5-carboxylate reductase	NA	1.73332	1.32978	1.53631e-06	0.000191211
AAEL010203	trypsin	NA	1.72828	1.29075	0.00297635	0.0859952
AAEL014353	conserved hypothetical protein	NA	1.72259	0.860721	0.000559093	0.0248691
AAEL011519	sucrose transport protein	NA	1.71891	1.77272	0.000493754	0.0226636
AAEL010653	alpha-l-fucosidase	NA	1.71414	5.56598	7.61746e-09	1.82593e-06
AAEL011404	C-Type Lectin (CTL).	CTL19	1.70728	0.0061879	0.000390135	0.0190562
AAEL014660	integrin alpha-ps	NA	1.70344	0.442392	7.26425e-05	0.00474891
AAEL004092	deoxyribonuclease I, putative	NA	1.67676	3.06102	0.000217469	0.0116802
AAEL015458	transferrin	NA	1.67559	7.40548	0.00037473	0.0184518
AAEL013694	40S ribosomal protein SA	NA	1.66998	6.57197	0.0067168	0.15715
AAEL006971	conserved hypothetical protein	NA	1.66165	1.70655	1.21762e-05	0.00105073
AAEL010393	ferritin subunit, putative	NA	1.66048	0.662343	0.000623768	0.0271854
AAEL007711	conserved hypothetical protein	NA	1.65533	-0.890799	0.00183165	0.0601598
AAEL005199	hypothetical protein	NA	1.65131	1.78437	0.00136948	0.0496542
AAEL004931	beta-hexosaminidase b	NA	1.6492	5.64342	0.000338422	0.0169788
AAEL003443	threonine dehydrogenase	NA	1.64322	3.37714	8.21132e-09	1.9325e-06
AAEL013714	trypsin, putative	NA	1.61312	8.65279	3.21793e-07	4.81161e-05
AAEL007926	retinoid-inducible serine carboxypeptidase (serine carboxypeptidase	NA	1.61163	5.7529	7.81492e-14	4.59802e-11
AAEL007204	conserved hypothetical protein	NA	1.60618	2.09107	6.55167e-05	0.00434896
AAEL005178	NA	NA	1.60331	3.52695	6.33885e-05	0.00422938
AAEL013640	lung carbonyl reductase	NA	1.59615	1.20636	6.29374e-05	0.00422938
AAEL008050	hypothetical protein	NA	1.59375	3.6885	6.62374e-06	0.000649528
AAEL015341	conserved hypothetical protein	NA	1.5767	2.52626	7.86849e-06	0.000738041
AAEL007818	Trypsin 3A1 Precursor (EC 3.4.21.4)	NA	1.57133	9.16725	0.00533682	0.134658
AAEL007812	cytochrome P450	NA	1.56022	3.9657	7.36827e-10	2.21802e-07
AAEL002432	conserved hypothetical protein	NA	1.5577	1.77458	5.11893e-05	0.00360106
AAEL003967	calpain 4, 6, 7, invertebrate	NA	1.55193	0.90097	0.000176491	0.010115
AAEL014218	lipase 1 precursor	NA	1.5453	2.02022	0.000439372	0.0211421
AAEL000392	Probable maltase Precursor (EC 3.2.1.20)	NA	1.53466	4.42068	0.000189678	0.0107214
AAEL005770	odorant binding protein OBP21	NA	1.52986	2.67122	2.76912e-07	4.26708e-05
AAEL001654	conserved hypothetical protein	ML30	1.52957	-0.957517	0.00942418	0.197389
AAEL003317	alkaline phosphatase	NA	1.5268	4.27965	0.00047721	0.022161
AAEL008876	deoxyribonuclease I, putative	NA	1.52036	6.37241	3.29388e-06	0.000358286
AAEL002720	Serine Protease Inhibitor (serpin) likely cleavage at V/V.	SRPN20	1.51595	5.59463	0.00120115	0.0455944
AAEL013349	lethal(2)essential for life protein, l2efl	NA	1.50281	0.0075919	0.000456166	0.0214713
AAEL003286	alkaline phosphatase	NA	1.49969	5.20352	2.86301e-05	0.00219283
AAEL004240	gamma glutamyl transpeptidases	NA	1.48962	1.34829	0.00100244	0.0392013
AAEL008163	protease m1 zinc metalloprotease	NA	1.48015	1.46664	0.00157929	0.0546585
AAEL001702	conserved hypothetical protein	NA	1.47932	3.46907	0.00300762	0.0867052
AAEL003606	purine biosynthesis protein 6, pur6	NA	1.46626	8.0829	2.04191e-07	3.34563e-05
AAEL013245	Clip-Domain Serine Protease family B.	CLIPB28	1.45752	1.85316	0.000336839	0.0169652
AAEL010338	conserved hypothetical protein	NA	1.44357	6.6343	7.58261e-07	0.000101185
AAEL005332	hypothetical protein	NA	1.42064	6.72418	5.68664e-05	0.0038741
AAEL013623	trypsin	NA	1.41518	5.45943	3.06256e-06	0.000335947
AAEL012017	hypothetical protein	NA	1.41133	-0.058061	0.00493229	0.127687
AAEL003235	conserved hypothetical protein	NA	1.40466	3.06178	0.000231896	0.0123525
AAEL000080	phosphoenolpyruvate carboxykinase	NA	1.4009	8.89146	1.01367e-07	1.86939e-05
AAEL006903	trypsin	NA	1.39734	2.46275	0.00123952	0.0462612
AAEL014206	sugar transporter	NA	1.3877	3.68333	4.88588e-05	0.00345589
AAEL000428	Tryptophan 2,3-dioxygenase (TDO)(EC 1.13.11.11)(Tryptophan pyrrolase)(Tryptophanase)(Tryptophan oxygenase)(TRPO)(TO)(Tryptamin 2,3-dioxygenase)	NA	1.37863	4.73059	9.4283e-05	0.00597551
AAEL008330	hexaprenyldihydroxybenzoate methyltransferase	NA	1.37822	3.96471	5.52225e-05	0.00380213
AAEL012697	sterol carrier protein-2, putative	NA	1.37521	3.46665	0.000150359	0.00888698
AAEL009861	conserved hypothetical protein	NA	1.37212	5.31321	0.000939777	0.0375447
AAEL003318	oligopeptide transporter	NA	1.36742	5.41463	1.06181e-05	0.000949016
AAEL008467	cysteine synthase	NA	1.36046	4.12251	0.00264932	0.078291
AAEL005401	conserved hypothetical protein	NA	1.34322	6.8594	7.6833e-06	0.000731269
AAEL006602	hypothetical protein	NA	1.33836	3.99966	2.03859e-05	0.00167028
AAEL002738	synaptic vesicle protein	NA	1.32336	2.57979	0.000659054	0.0281544
AAEL005821	alanyl aminopeptidase	NA	1.32023	3.56969	0.000726422	0.0305286
AAEL012351	prolylcarboxypeptidase, putative	NA	1.32018	2.99924	0.000151772	0.0088893
AAEL014600	4-hydroxyphenylpyruvate dioxygenase	NA	1.31652	5.91409	1.8307e-08	3.94944e-06
AAEL014526	sideroflexin 1,2,3	NA	1.31583	3.46042	0.00440828	0.116928
AAEL004135	sterol desaturase	NA	1.3047	0.504414	0.00247584	0.076
AAEL017380	NA	NA	1.29993	2.61018	0.00507614	0.129853
AAEL002959	brain chitinase and chia	NA	1.28312	2.0483	4.41159e-05	0.00319014
AAEL009945	conserved hypothetical protein	NA	1.28219	2.21887	0.00130464	0.0479753
AAEL015451	hypothetical protein	NA	1.27138	6.62463	5.44731e-08	1.06833e-05
AAEL004213	monocarboxylate transporter	NA	1.26787	3.65848	1.56128e-07	2.6591e-05
AAEL012764	conserved hypothetical protein	NA	1.26508	6.77309	2.62715e-05	0.00203628
AAEL010582	glutathione transferase	NA	1.25329	2.00278	0.00129158	0.0476304
AAEL015067	multidrug resistance protein 2 (ATP-binding cassette protein c)	NA	1.24938	1.62613	0.000404162	0.0196672
AAEL012974	glycine cleavage system h protein	NA	1.24493	6.19032	4.56267e-06	0.000468724
AAEL013611	AMP dependent ligase	NA	1.24373	5.16795	2.74375e-07	4.26708e-05
AAEL014599	hypothetical protein	NA	1.24232	2.27478	0.00119394	0.0454541
AAEL002242	conserved hypothetical protein	NA	1.24117	2.3266	0.00251818	0.076
AAEL006085	methylenetetrahydrofolate dehydrogenase	NA	1.23859	5.88037	6.94103e-05	0.00458391
AAEL012639	hypothetical protein	NA	1.23352	4.52696	4.46892e-07	6.4273e-05
AAEL012318	2-amino-3-ketobutyrate coenzyme a ligase	NA	1.23255	3.86847	3.8968e-06	0.000413444
AAEL008526	conserved hypothetical protein	NA	1.23233	1.5087	0.000960569	0.0379794
AAEL015136	Niemann-Pick Type C-2, putative	ML6	1.23193	6.65808	1.3919e-11	6.21265e-09
AAEL002294	sulphate transporter	NA	1.22981	4.76439	1.66344e-06	0.000201229
AAEL017228	NA	NA	1.22687	2.26766	0.00187575	0.0610044
AAEL017144	NA	NA	1.21382	7.13717	0.000328493	0.0166094
AAEL009134	aldo-keto reductase	NA	1.2124	2.47633	0.000441793	0.0211799
AAEL013013	hypothetical protein	NA	1.19925	1.9597	0.00174793	0.0584626
AAEL005792	Clip-Domain Serine Protease family E. Protease homologue.	CLIPE8	1.18544	0.562046	0.0013621	0.0495254
AAEL017110	NA	NA	1.18016	3.25573	0.000216095	0.0116547
AAEL014381	Molybdenum cofactor sulfurase 1 (MoCo sulfurase 1)(MOS 1)(EC 4.4.-.-)(Protein maroon-like 1)(Ma-l 1)	NA	1.17681	2.43223	0.00518047	0.132153
AAEL005547	conserved hypothetical protein	NA	1.1763	3.68775	0.000212986	0.0115351
AAEL008646	fibrinogen and fibronectin	FREP10	1.17576	5.28206	4.55995e-06	0.000468724
AAEL000213	d-amino acid oxidase	NA	1.17489	5.44671	3.68544e-05	0.00277351
AAEL012578	phosphoserine aminotransferase	NA	1.16613	5.02035	3.92004e-05	0.00292674
AAEL003066	brain chitinase and chia	NA	1.15355	7.22219	4.51807e-05	0.003249
AAEL006361	Class C Scavenger Receptor (Sushi/SCR/CCP MAM and Somatomedin B domains).	SCRC2	1.15224	2.10139	0.000889701	0.0357649
AAEL000774	conserved hypothetical protein	NA	1.14741	2.54031	0.00444131	0.117563
AAEL004941	cytochrome P450	NA	1.14526	2.64461	0.000552731	0.0246708
AAEL001877	fucosyltransferase 11 (fut11)	NA	1.14322	1.38854	0.00183584	0.0601598
AAEL003313	alkaline phosphatase	NA	1.12136	6.59068	2.59007e-05	0.00201963
AAEL004786	conserved hypothetical protein	NA	1.11885	0.913433	0.00197254	0.0635138
AAEL003119	C-Type Lectin (CTL).	CTL6	1.10928	2.2141	0.00144749	0.0516152
AAEL010028	sarcosine dehydrogenase	NA	1.10334	5.31244	1.69534e-06	0.00020319
AAEL003309	alkaline phosphatase	NA	1.10285	4.5427	4.71068e-05	0.00335028
AAEL007063	lipase	NA	1.09293	2.77076	0.000236222	0.0124803
AAEL002447	hypothetical protein	NA	1.08248	1.51258	0.00887203	0.189817
AAEL005533	synaptic vesicle protein	NA	1.08096	4.52974	2.41649e-05	0.00191896
AAEL005331	hypothetical protein	NA	1.07699	5.0549	0.000238308	0.0124995
AAEL003585	conserved hypothetical protein	NA	1.07272	1.53602	0.00324731	0.0919762
AAEL014871	methylenetetrahydrofolate dehydrogenase	NA	1.07177	5.25653	0.00140405	0.0503436
AAEL017469	NA	NA	1.0704	2.945	0.00190885	0.0617704
AAEL010630	xanthine dehydrogenase	NA	1.06965	3.62214	0.000427834	0.0206637
AAEL012571	conserved hypothetical protein	NA	1.06447	3.08812	0.000519802	0.0236081
AAEL009664	aldehyde dehydrogenase	NA	1.06315	2.57216	0.00729675	0.16776
AAEL007090	4-nitrophenylphosphatase	NA	1.06296	3.6418	0.000176554	0.010115
AAEL012287	sugar transporter	NA	1.06096	3.18556	0.000901023	0.0361079
AAEL007808	cytochrome P450	NA	1.05831	2.90018	0.0070038	0.162468
AAEL008828	carbonic anhydrase	NA	1.05556	1.84019	0.00907544	0.193211
AAEL009130	cytochrome P450	NA	1.05177	2.27559	0.00495142	0.127926
AAEL015386	dipeptidyl-peptidase	NA	1.04931	4.99527	0.000260045	0.0135182
AAEL009176	Gram-Negative Binding Protein (GNBP) or Beta-1 3-Glucan Binding Protein (BGBP).	GNBPB3	1.04747	2.84698	0.00481772	0.125167
AAEL002920	hypothetical protein	NA	1.04677	6.59689	2.37025e-07	3.74153e-05
AAEL008281	conserved hypothetical protein	NA	1.04662	1.69517	0.00155881	0.0544336
AAEL009955	conserved hypothetical protein	NA	1.04317	11.9265	0.00225555	0.0706922
AAEL011296	conserved hypothetical protein	NA	1.04075	2.927	0.00862145	0.187206
AAEL006342	epoxide hydrolase	NA	1.03871	3.65639	0.000483702	0.0222813
AAEL010596	n-acetylgalactosaminyltransferase	NA	1.03786	2.39745	0.000574427	0.0253767
AAEL003764	hypothetical protein	NA	1.02775	3.96262	0.00258308	0.076843
AAEL013656	bm-40 precursor	NA	1.02692	5.67724	2.2468e-07	3.59044e-05
AAEL005008	aquaporin	NA	1.01986	4.38391	0.00012935	0.0077514
AAEL013857	conserved hypothetical protein	NA	1.01919	8.21886	8.17924e-07	0.000105872
AAEL000094	hypothetical protein	NA	1.01824	2.16176	0.00252202	0.076
AAEL007878	ornithine decarboxylase	NA	1.01665	3.64743	0.000508897	0.0232762
AAEL005748	elastase, putative	NA	1.01574	4.40096	0.00843016	0.185345
AAEL009669	conserved hypothetical protein	NA	1.01435	4.70392	2.95536e-05	0.00225025
AAEL007967	conserved hypothetical protein	NIMB2	1.01192	5.77189	1.01856e-07	1.86939e-05
AAEL001607	galactose-1-phosphate uridylyltransferase	NA	1.01103	4.61031	5.64224e-05	0.00386419
AAEL013637	homogentisate 1,2-dioxygenase	NA	1.00966	6.48936	1.77425e-07	2.94434e-05
AAEL001232	tubulointerstitial nephritis antigen	NA	1.00944	5.20036	8.09544e-07	0.000105872
AAEL013284	serine-type enodpeptidase,	NA	0.998098	12.041	2.36085e-06	0.000263714
AAEL007830	cytochrome P450	NA	0.997956	1.689	0.00367344	0.102391
AAEL010751	methylenetetrahydrofolate dehydrogenase	NA	0.997407	3.56224	0.00431325	0.115115
AAEL017334	NA	NA	0.997359	9.88049	9.05096e-07	0.000115996
AAEL000940	conserved hypothetical protein	NA	0.996844	4.94699	3.57408e-05	0.00270543
AAEL000757	anterior fat body protein	NA	0.995831	4.40485	0.000748877	0.0310688
AAEL008913	amino acid transporter	NA	0.993577	4.70488	3.53768e-06	0.000381597
AAEL009181	conserved hypothetical protein	NA	0.991399	4.38126	0.00622481	0.150888
AAEL006102	gelsolin precursor	NA	0.990192	5.93164	0.000739157	0.0307641
AAEL012128	cationic amino acid transporter	NA	0.988844	2.26441	0.00145435	0.0516854
AAEL014754	conserved hypothetical protein	NA	0.981938	3.12737	0.000603083	0.026462
AAEL005194	fibrinogen and fibronectin	FREP26	0.981655	2.23192	0.00189864	0.0615939
AAEL006467	alcohol dehydrogenase	NA	0.980584	3.81421	9.50985e-05	0.00597551
AAEL004247	Sialin, Sodium/sialic acid cotransporter, putative	NA	0.979617	3.04361	0.000628374	0.0272616
AAEL011334	conserved hypothetical protein	NA	0.978907	5.35263	1.8608e-05	0.00155394
AAEL003098	glucosyl/glucuronosyl transferases	NA	0.976597	1.20329	0.00663083	0.156138
AAEL013529	synapsin	NA	0.97658	2.50128	0.00482526	0.125167
AAEL009862	conserved hypothetical protein	NA	0.97286	3.57883	0.000595834	0.0262329
AAEL004022	NA	NA	0.971218	4.20877	4.38252e-05	0.00318693
AAEL007892	xaa-pro aminopeptidase	NA	0.964219	4.73437	8.16349e-06	0.000760203
AAEL003993	cyclohex-1-ene-1-carboxyl-CoA hydratase, putative	NA	0.963401	7.03436	0.0006117	0.0267495
AAEL007796	Clip-Domain Serine Protease family D.	CLIPD1	0.954145	3.48344	0.0001468	0.00871641
AAEL014140	Clip-Domain Serine Protease family B.	CLIPB24	0.952754	2.92236	0.00541499	0.1361
AAEL001301	conserved hypothetical protein	NA	0.946064	2.91798	0.00839562	0.185247
AAEL002560	conserved hypothetical protein	NA	0.945131	5.18579	7.16378e-07	9.76083e-05
AAEL014321	glucosylceramidase	NA	0.941097	2.3327	0.00163626	0.0557363
AAEL005480	hairy protein	NA	0.937309	3.79719	0.00591583	0.146135
AAEL001708	hypothetical protein	NA	0.937139	2.08459	0.00368498	0.102391
AAEL009214	diazepam binding inhibitor, putative	NA	0.934306	5.82922	0.000108213	0.0065761
AAEL000006	phosphoenolpyruvate carboxykinase	NA	0.92943	8.50846	2.52572e-05	0.00198228
AAEL004256	sodium/phosphate cotransporter, putative	NA	0.929078	3.0255	0.000962396	0.0379794
AAEL006156	hypothetical protein	NA	0.927757	3.72778	7.18549e-06	0.000688956
AAEL017735	NA	NA	0.927586	1.7955	0.00663441	0.156138
AAEL002683	aldehyde oxidase	NA	0.926228	5.5992	1.02865e-05	0.000937663
AAEL011734	Toll-like receptor	TOLL9B	0.92089	3.91401	0.000385133	0.0188832
AAEL010154	cytochrome P450	NA	0.918947	3.21449	0.000201533	0.0111006
AAEL016980	NA	NA	0.917964	2.56774	0.00402331	0.108949
AAEL005787	serine protease, putative	NA	0.916168	2.25093	0.00255206	0.0762907
AAEL003365	fumarylacetoacetate hydrolase	NA	0.914039	3.63768	0.00867347	0.18733
AAEL014936	sarcosine dehydrogenase	NA	0.912644	4.87468	0.00115246	0.0442971
AAEL002520	apolipoprotein D, putative	NA	0.911856	2.34022	0.00306441	0.0879505
AAEL012783	protease m1 zinc metalloprotease	NA	0.910852	6.51218	1.29912e-05	0.00111363
AAEL003114	conserved hypothetical protein	NA	0.909227	2.9938	0.00869748	0.18733
AAEL000099	Clip-Domain Serine Protease family B.	CLIPB33	0.90249	5.17128	0.000107284	0.00657542
AAEL005179	hypothetical protein	NA	0.899677	3.98726	0.000374909	0.0184518
AAEL010946	cytochrome P450	NA	0.898738	3.07239	0.000282394	0.014563
AAEL011898	1-acyl-sn-glycerol-3-phosphate acyltransferase	NA	0.886215	4.44821	0.000525991	0.0238057
AAEL011463	cytochrome P450	NA	0.882927	1.33796	0.00853117	0.186184
AAEL011446	C-Type Lectin (CTL).	CTL17	0.882628	3.72107	0.000944097	0.0376012
AAEL006130	hypothetical protein	NA	0.87788	2.3182	0.00252472	0.076
AAEL002964	brain chitinase and chia	NA	0.873612	4.50551	4.22387e-05	0.00310646
AAEL004582	beta-galactosidase	NA	0.873542	4.43942	0.000197103	0.0109498
AAEL006207	conserved hypothetical protein	NA	0.873444	2.75015	0.00274059	0.0802585
AAEL014945	conserved hypothetical protein	NA	0.873168	1.60125	0.00698298	0.162276
AAEL010327	six/sine homebox transcription factors	NA	0.87236	2.89472	0.00426947	0.114418
AAEL012932	conserved hypothetical protein	NA	0.872279	4.49907	8.45852e-05	0.00544712
AAEL010640	phosphoribosylamine-glycine ligase	NA	0.871958	6.97473	9.57436e-05	0.00598698
AAEL003426	sodium-dependent phosphate transporter	NA	0.860596	3.80495	0.000448518	0.0213134
AAEL010782	carboxypeptidase	NA	0.860164	7.50329	0.00169555	0.0574843
AAEL007010	cytochrome P450	NA	0.858811	3.67117	0.00518648	0.132153
AAEL001794	macroglobulin/complement	TEP20	0.855498	5.26726	0.00252329	0.076
AAEL011588	conserved hypothetical protein	NA	0.854358	4.4652	0.000534211	0.0240098
AAEL004120	Niemann-Pick Type C-2, putative	ML1	0.853294	6.37307	6.91434e-06	0.000667905
AAEL013554	cytochrome P450	NA	0.851443	3.16086	0.00398947	0.108343
AAEL015483	hypothetical protein	NA	0.848478	2.2377	0.00587785	0.145474
AAEL001703	serine-type enodpeptidase,	NA	0.846159	9.30796	0.00261605	0.0774878
AAEL000019	conserved hypothetical protein	NA	0.844664	3.93879	0.00671674	0.15715
AAEL012644	conserved hypothetical protein	NA	0.844366	5.8331	0.00223061	0.0702506
AAEL004229	glutathione transferase	NA	0.840996	4.16448	0.000210943	0.0114725
AAEL002267	conserved hypothetical protein	NA	0.840078	3.83794	0.000856677	0.0348521
AAEL003601	conserved hypothetical protein	NA	0.838333	4.85027	0.00175243	0.0584626
AAEL017563	NA	NA	0.836396	5.0647	0.000193826	0.0108141
AAEL017121	NA	NA	0.835063	5.47927	2.06462e-05	0.00167028
AAEL009875	alanine aminotransferase	NA	0.833129	7.53431	1.05682e-05	0.000949016
AAEL002288	serine protease	NA	0.82907	3.45177	0.00347562	0.0976467
AAEL012856	hypothetical protein	NA	0.826531	4.58891	0.00649264	0.153639
AAEL003212	protease m1 zinc metalloprotease	NA	0.821908	3.8051	0.00771013	0.173565
AAEL008471	hypothetical protein	NA	0.819466	3.13925	0.00159012	0.0547027
AAEL003417	mitochondrial ATPase inhibitor, putative	NA	0.814619	4.4953	0.00638161	0.153094
AAEL014361	amidase	NA	0.813212	3.37402	0.00429919	0.114977
AAEL005763	lysosomal alpha-mannosidase (mannosidase alpha class 2b member 1)	NA	0.812855	8.73667	1.92464e-06	0.000224566
AAEL014797	acyl-coa dehydrogenase	NA	0.807495	5.06374	0.000667592	0.0284254
AAEL002889	hypothetical protein	NA	0.806613	10.286	2.04514e-05	0.00167028
AAEL014201	chaperone protein, putative	NA	0.804559	2.54449	0.00763079	0.172078
AAEL000556	C-Type Lectin (CTL).	CTL25	0.802616	3.73802	0.00121277	0.0457671
AAEL001343	conserved hypothetical protein	NA	0.798401	4.47785	0.00176098	0.0585966
AAEL000834	dimethylaniline monooxygenase	NA	0.790266	6.78614	2.36332e-06	0.000263714
AAEL009432	Class B Scavenger Receptor (CD36 domain).	SCRBQ3	0.790035	3.56508	0.00157926	0.0546585
AAEL002559	conserved hypothetical protein	NA	0.78787	5.50188	0.00942414	0.197389
AAEL009852	conserved hypothetical protein	NA	0.787276	3.91634	0.00653575	0.154377
AAEL005800	Clip-Domain Serine Protease family E. Protease homologue.	CLIPE11	0.786311	3.28859	0.00103631	0.0404037
AAEL005673	Serine Protease Inhibitor (serpin) likely cleavage at K/F.	NA	0.783769	5.57861	0.00010486	0.00646336
AAEL012819	vacuolar ATP synthase subunit g	NA	0.783291	4.81027	0.000446378	0.0213134
AAEL012650	conserved hypothetical protein	NA	0.782737	5.04042	0.000449518	0.0213134
AAEL005384	phosphoribosylformylglycinamidine synthase, putative	NA	0.782656	7.63058	0.000460879	0.0216146
AAEL010100	C-Type Lysozyme.	LYSC7A	0.782219	3.2941	0.00322923	0.0916711
AAEL009020	glutathione transferase	NA	0.778738	3.68457	0.00287884	0.0838613
AAEL007113	selenophosphate synthase	NA	0.770382	6.6528	0.000239499	0.0125003
AAEL005496	zinc/iron transporter	NA	0.769985	2.74087	0.00843387	0.185345
AAEL017119	NA	NA	0.769586	10.4138	0.00147872	0.0522964
AAEL004230	hypothetical protein	NA	0.764691	4.89142	9.47497e-05	0.00597551
AAEL003581	amidophosphoribosyltransferase	NA	0.759972	7.63671	2.05265e-05	0.00167028
AAEL005868	hypothetical protein	NA	0.752871	3.80615	0.00251319	0.076
AAEL009330	carbonic anhydrase II, putative	NA	0.75271	6.19023	0.00205448	0.0653394
AAEL008243	conserved hypothetical protein	NA	0.750125	3.18856	0.00750522	0.170734
AAEL003060	serine-type enodpeptidase,	NA	0.750046	11.6733	0.00465863	0.122315
AAEL011510	multiple inositol polyphosphate phosphatase	NA	0.749082	4.49703	0.00886298	0.189817
AAEL017444	NA	NA	0.748128	2.47835	0.0079538	0.177201
AAEL003298	alkaline phosphatase	NA	0.739665	6.25032	0.00124377	0.0462627
AAEL009246	glycoside hydrolases	NA	0.737954	4.82162	0.00208685	0.0660446
AAEL000726	fibrinogen and fibronectin	FREP20	0.734107	4.48947	0.00293115	0.0850691
AAEL003716	ribonuclease UK114, putative	NA	0.732131	5.78974	0.00824684	0.1831
AAEL001806	conserved hypothetical protein	NA	0.727859	4.37958	0.00399255	0.108343
AAEL014198	cdp-diacylglycerol--glycerol-3-phosphate 3-phosphatidyltransferase	NA	0.718611	4.04395	0.00106998	0.0415909
AAEL002413	sphingomyelin phosphodiesterase	NA	0.715991	3.84182	0.00647298	0.153637
AAEL012776	protease m1 zinc metalloprotease	NA	0.714008	6.12784	0.00156305	0.0544336
AAEL010235	30 kDa salivary gland allergen Aed a 3 Precursor (Allergen Aed a 3)	NA	0.712739	6.4687	0.00133651	0.049008
AAEL012054	quiescin-sulphydryl oxidase4, putative	NA	0.711823	7.56187	0.00138913	0.0500049
AAEL000309	hypothetical protein	NA	0.711647	4.01621	0.00288305	0.0838613
AAEL006466	chondroitin synthase	NA	0.710526	4.51975	0.001212	0.0457671
AAEL010199	conserved hypothetical protein	NA	0.709519	2.62213	0.00903067	0.192575
AAEL002969	brain chitinase and chia	NA	0.708808	5.15623	0.000193057	0.0108141
AAEL008494	mitochondrial carrier protein ymc	NA	0.701746	7.24134	2.52685e-05	0.00198228
AAEL008303	calponin/transgelin	NA	0.700636	5.86995	2.35998e-05	0.00188565
AAEL009531	niemann-pick C1	-	0.700169	4.35001	0.000824586	0.0337767
AAEL001134	Probable methylmalonate-semialdehyde dehydrogenase [acylating], mitochondrial Precursor (Malonate-semialdehyde dehydrogenase [acylating])(MMSDH)(EC 1.2.1.27)(EC 1.2.1.18)	NA	0.697995	7.60894	0.00110549	0.042715
AAEL006668	conserved hypothetical protein	NA	0.695159	6.12187	0.000119266	0.00718039
AAEL007807	cytochrome P450	NA	0.69491	3.63878	0.00531555	0.134384
AAEL008424	sodium/chloride dependent amino acid transporter	NA	0.694677	2.91672	0.00942116	0.197389
AAEL010980	GPCR Methuselah Family	NA	0.691532	2.97469	0.00579955	0.144087
AAEL007135	peroxiredoxin 5, prdx5	NA	0.685422	6.44469	0.00172069	0.0580016
AAEL008857	deoxyribonuclease I, putative	NA	0.684477	3.85718	0.00942242	0.197389
AAEL002797	conserved hypothetical protein	NA	0.683768	4.63268	0.00528757	0.133938
AAEL008073	conserved hypothetical protein	VIG	0.682561	6.36654	0.00272451	0.0799684
AAEL004086	aldo-keto reductase	NA	0.677283	3.67703	0.00476595	0.124376
AAEL017345	NA	NA	0.676327	6.37619	0.00680402	0.158687
AAEL006096	Gelsolin precursor	NA	0.67083	5.76847	0.0050223	0.12873
AAEL002301	serine protease	NA	0.66998	4.47255	0.00411111	0.110863
AAEL005052	tubulin beta chain	NA	0.669317	4.12418	0.007778	0.174789
AAEL008963	tyrosine aminotransferase	NA	0.66807	6.6088	0.000413744	0.0200581
AAEL013097	60S ribosomal protein L23 (L17A)(AeRpL17A)	NA	0.667905	7.53384	0.00135977	0.0495254
AAEL010008	crotonobetainyl-CoA-hydratase, putative	NA	0.659979	5.80888	0.00527831	0.133938
AAEL008454	conserved hypothetical protein	NA	0.659393	4.46387	0.00115329	0.0442971
AAEL004547	conserved hypothetical protein	NA	0.656477	5.60087	0.00209887	0.0662629
AAEL000786	hypothetical protein	NA	0.655032	6.33964	0.0013484	0.0493043
AAEL017226	NA	NA	0.65219	4.48933	0.000958858	0.0379794
AAEL017007	NA	NA	0.651381	5.99629	0.00598676	0.146489
AAEL013490	conserved hypothetical protein	NA	0.648485	6.0398	0.000735815	0.030752
AAEL012825	bifunctional purine biosynthesis protein	NA	0.647048	7.42455	0.00148733	0.0524578
AAEL004498	hypothetical protein	NA	0.646452	5.36253	0.0020198	0.0645537
AAEL014838	60S ribosomal protein L27e	NA	0.64235	7.2614	0.00169646	0.0574843
AAEL017195	NA	NA	0.639544	4.81492	0.00465157	0.122315
AAEL013884	synaptic vesicle protein	NA	0.633826	5.23937	0.00161926	0.055449
AAEL017262	NA	NA	0.630772	4.93586	0.0093959	0.197389
AAEL000101	AMP dependent coa ligase	NA	0.628204	4.55891	0.00457917	0.120719
AAEL000973	conserved hypothetical protein	NA	0.626772	5.53916	0.000823068	0.0337767
AAEL013417	fibrinogen and fibronectin	FREP24	0.625059	4.72327	0.00437849	0.116615
AAEL003203	fatty acid desaturase, putative	NA	0.624627	9.77409	0.000176607	0.010115
AAEL007585	cathepsin b	NA	0.622891	12.0708	0.000453482	0.0214229
AAEL017378	NA	NA	0.609468	4.0889	0.00850334	0.186184
AAEL008879	Kynurenine 3-monooxygenase (EC 1.14.13.9)(Kynurenine 3-hydroxylase)	NA	0.608071	4.93995	0.00641493	0.153484
AAEL001420	leucine-rich immune protein (Short)	LRIM8	0.607334	8.97758	0.00200552	0.0642745
AAEL009601	pyridoxine kinase	NA	0.606691	6.15065	0.00470826	0.123368
AAEL011468	protein kinase C inhibitor, putative	NA	0.604272	5.24139	0.00594995	0.146259
AAEL002263	conserved hypothetical protein	NA	0.603714	6.02093	0.00230652	0.0717683
AAEL003393	ATP synthase beta subunit	NA	0.603235	8.1971	0.00156438	0.0544336
AAEL011985	conserved hypothetical protein	NA	0.600194	6.66566	0.00265527	0.078291
AAEL013895	conserved hypothetical protein	NA	0.598651	3.5637	0.00794417	0.177201
AAEL005117	hypothetical protein	NA	0.598453	4.40686	0.00727516	0.167562
AAEL017340	NA	NA	0.589996	4.65886	0.00424513	0.114002
AAEL005918	ATP-binding cassette transporter	NA	0.589549	5.66507	0.000697787	0.0295168
AAEL007778	leucine-rich transmembrane protein	NA	0.586737	8.28811	0.0012666	0.0469769
AAEL011962	conserved hypothetical protein	NA	0.584337	4.76201	0.00618595	0.150227
AAEL012532	tetraspanin 29fb	NA	0.5758	5.47892	0.00567482	0.141532
AAEL008635	ABC transporter	NA	0.573232	7.24796	0.00139074	0.0500049
AAEL009645	hypothetical protein	NA	0.568941	6.99527	0.00235043	0.0727848
AAEL006952	conserved hypothetical protein	NA	0.567279	4.5695	0.00830831	0.184149
AAEL003182	Serine Protease Inhibitor (serpin) homologue - unlikely to be inhibitory.	SRPN26	0.566826	4.8701	0.00248465	0.076
AAEL012855	hypothetical protein	NA	0.561337	6.67507	0.000859203	0.0348521
AAEL017468	NA	NA	0.556078	6.24521	0.0058269	0.144489
AAEL013525	Timp-3, putative	NA	0.554352	7.13459	0.00632163	0.152629
AAEL008880	cytochrome c oxidase,-subunit VIb, putative	NA	0.553338	6.62917	0.00395555	0.107791
AAEL017212	NA	NA	0.552945	7.00619	0.00550358	0.137526
AAEL007555	acyl-coa dehydrogenase	NA	0.551585	6.08903	0.00304483	0.0875828
AAEL010205	conserved hypothetical protein	NA	0.549773	8.04406	0.00206014	0.0653589
AAEL013364	hypothetical protein	NA	0.539211	4.43589	0.00924526	0.196181
AAEL007889	F-spondin	NA	0.538039	6.195	0.00122495	0.0460923
AAEL012464	alanine-glyoxylate aminotransferase	NA	0.537949	5.53145	0.00646167	0.153637
AAEL007599	cathepsin b	NA	0.534946	11.8485	0.00800329	0.177998
AAEL001851	conserved hypothetical protein	NA	0.530159	6.27566	0.00086161	0.0348521
AAEL000102	conserved hypothetical protein	NA	0.529735	5.44509	0.00635372	0.152867
AAEL006256	ATPase subunit, putative	NA	0.522718	9.66847	0.00522373	0.132841
AAEL006007	conserved hypothetical protein	NA	0.521882	6.82762	0.00793193	0.177201
AAEL008620	D7 protein, putative	NA	0.520539	8.07739	0.00595378	0.146259
AAEL008841	acyl-CoA oxidase	NA	0.514926	5.14069	0.00863426	0.187206
AAEL009337	hypothetical protein	NA	0.510593	5.13059	0.00408478	0.110383
AAEL000575	apyrase, putative	NA	0.510469	5.64936	0.00648066	0.153637
AAEL007686	conserved hypothetical protein	NA	0.51012	6.6095	0.00124016	0.0462612
AAEL003234	cytochrome c oxidase, subunit VIA, putative	NA	0.510001	7.60548	0.00940092	0.197389
AAEL008099	procollagen-lysine,2-oxoglutarate 5-dioxygenase	NA	0.508921	5.23883	0.00251518	0.076
AAEL001586	glucosyl/glucuronosyl transferases	NA	0.507465	4.83114	0.00609931	0.148681
AAEL003844	galectin	GALE5	0.506538	5.96583	0.00543437	0.136323
AAEL013967	Methylmalonyl-CoA carboxyltransferase 12S subunit, putative	NA	0.506319	5.74777	0.00573412	0.142735
AAEL001887	glutamine synthetase 1, 2 (glutamate-amonia ligase) (gs)	NA	0.505815	8.67673	0.0059986	0.146502
AAEL000338	cytochrome P450	NA	0.503729	5.494	0.00869013	0.18733
AAEL014958	galactokinase	NA	0.501164	4.85632	0.00870003	0.18733
AAEL008103	40S ribosomal protein S8	NA	0.499907	10.6403	0.00477988	0.124488
AAEL004728	5-methyltetrahydrofolate:homocysteine methyltransferase	NA	0.49838	5.96973	0.00254934	0.0762907
AAEL013574	apolipoprotein D, putative	NA	0.498226	7.02158	0.00317023	0.0905861
AAEL008028	monocarboxylate transporter	NA	0.494328	5.65214	0.00256169	0.076402
AAEL006829	microsomal glutathione s-transferase	NA	0.493102	5.65201	0.00855159	0.186184
AAEL011741	glutathione transferase	NA	0.491221	6.08285	0.00737916	0.169176
AAEL002417	troponin t, invertebrate	NA	0.483103	7.36982	0.00703896	0.162701
AAEL017501	NA	NA	0.482699	9.33951	0.00352913	0.0988768
AAEL001020	anterior fat body protein	NA	0.481114	6.00119	0.00538536	0.135619
AAEL008723	conserved hypothetical protein	NA	0.476679	7.49332	0.00758568	0.17196
AAEL001673	actin	NA	0.475744	7.667	0.0015898	0.0547027
AAEL007834	conserved hypothetical protein	NA	0.473269	5.33908	0.00703818	0.162701
AAEL003835	initiation factor 5a	NA	0.467664	9.51351	0.00387561	0.106059
AAEL001401	leucine-rich immune protein (Short)	LRIM10A	0.461561	8.6024	0.00784669	0.175871
AAEL003676	myosin I homologue, putative	NA	0.457106	6.19659	0.00617544	0.150227
AAEL000032	40S ribosomal protein S6	NA	0.455126	10.7656	0.00840079	0.185247
AAEL005451	60S ribosomal protein L38	NA	0.454472	9.55071	0.00882863	0.189515
AAEL009496	40S ribosomal protein S7	NA	0.448469	9.81354	0.00646937	0.153637
AAEL017388	NA	NA	0.445867	6.61493	0.0063868	0.153094
AAEL004151	conserved hypothetical protein	NA	0.444825	9.08319	0.0094995	0.198646
AAEL006511	ubiquitin	NA	0.432471	9.85627	0.00739754	0.169176
AAEL005521	prolylcarboxypeptidase	NA	0.432286	6.57864	0.00499136	0.128446
AAEL008182	conserved hypothetical protein	NA	-0.397651	6.96012	0.00669292	0.15715
AAEL001891	hypothetical protein	NA	-0.417473	6.13123	0.00838456	0.185247
AAEL000604	hypothetical protein	NA	-0.441541	8.54087	0.00631539	0.152629
AAEL005605	adenylsulphate kinase	NA	-0.461637	6.50548	0.00322945	0.0916711
AAEL009263	conserved hypothetical protein	NA	-0.462146	6.59141	0.00672599	0.15715
AAEL007046	mitochondrial brown fat uncoupling protein	NA	-0.462525	6.57284	0.00223866	0.0703331
AAEL005407	annexin x	NA	-0.467044	5.52368	0.00258835	0.076843
AAEL006239	glycerol kinase	NA	-0.470141	9.83803	0.00318051	0.0906797
AAEL013338	lethal(2)essential for life protein, l2efl	NA	-0.479928	11.6414	0.0017029	0.0575519
AAEL010644	ribonucleoside-diphosphate reductase large chain	NA	-0.501629	8.47934	0.000752272	0.0311099
AAEL005221	internalin A, putative	NA	-0.510843	7.61041	0.00187441	0.0610044
AAEL012133	conserved hypothetical protein	NA	-0.525533	5.15773	0.00233967	0.0726252
AAEL017329	NA	NA	-0.53172	7.48552	0.00181504	0.0597808
AAEL010879	conserved hypothetical protein	NA	-0.531883	4.96576	0.00647526	0.153637
AAEL013896	smad4	NA	-0.536752	7.17361	0.00174389	0.0584626
AAEL003688	conserved hypothetical protein	NA	-0.551577	7.73541	0.0029722	0.0859952
AAEL008065	hypothetical protein	NA	-0.575278	4.05696	0.00372394	0.102667
AAEL012251	low-density lipoprotein receptor (ldl)	NA	-0.580173	7.93962	0.00929899	0.196999
AAEL011436	myosin xv	NA	-0.583371	5.38395	0.00855837	0.186184
AAEL012928	hypothetical protein	NA	-0.606825	10.0518	0.00724135	0.16708
AAEL002995	pyrazinamidase/nicotinamidase	NA	-0.61882	3.96058	0.00268	0.0788408
AAEL006241	sugar transporter	NA	-0.637299	3.71327	0.00252307	0.076
AAEL010898	conserved hypothetical protein	NA	-0.640194	4.19672	0.00439351	0.116775
AAEL004361	alpha-glucosidase	NA	-0.670804	3.92563	0.00760366	0.172066
AAEL005839	uridine phosphorylase	NA	-0.676292	4.59186	0.00871233	0.18733
AAEL010081	conserved hypothetical protein	NA	-0.678283	5.92793	0.000272492	0.0141086
AAEL001813	sodium/solute symporter	NA	-0.68108	4.64757	0.00595649	0.146259
AAEL010301	conserved hypothetical protein	NA	-0.684723	5.42349	0.000550637	0.0246624
AAEL010185	A-kinase anchoring protein AKAP120, putative	NA	-0.703377	3.24907	0.00338895	0.09557
AAEL009219	predicted protein	NA	-0.723791	5.64203	0.000736489	0.030752
AAEL006827	cytochrome P450	NA	-0.724142	4.21618	0.0020388	0.0650005
AAEL001914	scavenger receptor, putative	SCRAC1	-0.730687	5.37152	0.000656708	0.0281471
AAEL009482	conserved hypothetical protein	NA	-0.734676	4.80516	0.000368245	0.0183108
AAEL002171	ubiquitin specific proteinase	NA	-0.73752	4.35558	0.00633203	0.152629
AAEL000546	NA	NA	-0.779074	3.60054	0.00744589	0.169982
AAEL006113	cystinosin	NA	-0.781189	5.27284	0.000989272	0.0388034
AAEL004028	glucose dehydrogenase	NA	-0.793515	4.83661	1.57648e-05	0.00132506
AAEL005032	conserved hypothetical protein	NA	-0.795406	6.78026	8.76926e-05	0.00561927
AAEL002497	hypothetical protein	NA	-0.803152	2.07728	0.00851892	0.186184
AAEL002917	conserved hypothetical protein	NA	-0.805136	2.34701	0.00755951	0.171667
AAEL002062	Betha Ftz transcription factor isoform A (nuclear receptor)	NA	-0.819665	4.64386	0.00372098	0.102667
AAEL011193	steroid dehydrogenase	NA	-0.85458	3.35765	0.00159324	0.0547027
AAEL011291	protease m1 zinc metalloprotease	NA	-0.873113	6.52717	0.000166435	0.00970424
AAEL006774	conserved hypothetical protein	NA	-0.893594	3.05166	0.00051104	0.0232919
AAEL008767	serine protease	NA	-0.908334	2.00533	0.0050107	0.128688
AAEL012425	sterol desaturase	NA	-0.910694	3.75569	0.00414388	0.111514
AAEL007128	sugar transporter	NA	-0.912922	3.86354	0.0020061	0.0642745
AAEL012518	conserved hypothetical protein	NA	-0.91482	4.50091	0.00179264	0.0591936
AAEL014366	conserved hypothetical protein	NA	-0.936399	4.04966	0.00371954	0.102667
AAEL007103	leucine-rich immune protein (TM)	LRIM15	-0.939361	5.15573	0.00016857	0.00978463
AAEL011612	C-Type Lectin (CTL) - mannose binding. Transcript A	CTLMA6	-0.95432	1.83031	0.00249791	0.076
AAEL004349	tetraspanin, putative	NA	-0.99214	2.0646	0.00547463	0.137067
AAEL011202	bhlhzip transcription factor bigmax	NA	-0.993726	6.94383	5.53573e-07	7.78854e-05
AAEL005120	zinc finger protein	NA	-1.01093	3.91065	0.000319713	0.0162928
AAEL011319	hypothetical protein	NA	-1.02222	4.09686	0.000183277	0.010405
AAEL006581	juvenile hormone-inducible protein, putative	NA	-1.15717	5.45534	0.00174179	0.0584626
AAEL010075	oxidoreductase	NA	-1.1615	1.7144	0.00596608	0.146259
AAEL003424	zinc carboxypeptidase	NA	-1.1862	2.9747	0.000832344	0.0339869
AAEL014318	conserved hypothetical protein	NA	-1.26229	8.3318	3.18315e-07	4.81161e-05
AAEL008252	n-acetylgalactosaminyltransferase	NA	-1.27062	1.12239	0.00226158	0.0707098
AAEL016971	NA	NA	-1.2755	8.83376	0.00193943	0.0626034
AAEL006281	glucose transporter (sugar transporter	NA	-1.35482	0.990065	0.000532751	0.0240098
AAEL010366	glucosyl/glucuronosyl transferases	NA	-1.41795	4.25016	4.65655e-06	0.000474601
AAEL008263	conserved hypothetical protein	NA	-1.43837	3.29257	8.18357e-05	0.0052964
AAEL009895	neprilysin	NA	-1.43965	6.27268	2.16108e-10	7.99228e-08
AAEL007605	hypothetical protein	NA	-1.45419	5.31947	0.000210284	0.0114725
AAEL006704	fibrinogen and fibronectin	FREP18	-1.49094	6.08115	1.55988e-05	0.00131968
AAEL006955	cadherin	NA	-1.49702	4.28402	3.93428e-05	0.00292674
AAEL009055	gliotactin	NA	-1.52109	5.95381	6.13752e-05	0.00415938
AAEL008421	cadherin	NA	-1.53529	3.34371	2.10005e-07	3.39788e-05
AAEL017192	NA	NA	-1.56242	1.20574	0.00154762	0.0542882
AAEL008782	serine-type enodpeptidase,	NA	-1.5712	4.28086	0.00118151	0.0451428
AAEL001323	conserved hypothetical protein	NA	-1.6584	4.67229	3.01161e-09	8.12131e-07
AAEL009920	conserved hypothetical protein	NA	-1.69355	2.71091	5.67442e-07	7.89781e-05
AAEL006586	serine protease	NA	-1.71038	2.60939	0.00163454	0.0557363
AAEL008496	conserved hypothetical protein	NA	-1.72573	0.401852	7.59937e-05	0.00494303
AAEL006318	short-chain dehydrogenase	NA	-1.75441	2.88096	0.000869765	0.0350724
AAEL014626	short-chain dehydrogenase, putative	NA	-1.7618	2.28346	0.000477667	0.022161
AAEL012654	triacylglycerol lipase, pancreatic	NA	-1.84679	2.3966	5.02262e-06	0.000503975
AAEL006329	conserved hypothetical protein	NA	-1.8588	1.78604	5.28404e-05	0.00369711
AAEL013576	hyaluronidase	NA	-1.85951	1.04743	7.79817e-06	0.000736784
AAEL000256	Class B Scavenger Receptor (CD36 domain).	SCRB9	-2.00058	3.98903	5.05466e-14	3.11559e-11
AAEL004395	hypothetical protein	NA	-2.02714	2.62691	0.00127117	0.0470115
AAEL008799	hypothetical protein	NA	-2.05355	4.62913	7.93242e-10	2.28172e-07
AAEL003408	leucine-rich transmembrane protein	NA	-2.08299	0.177625	0.000326899	0.0165937
AAEL007302	conserved hypothetical protein	NA	-2.09903	4.8895	2.99562e-30	7.75507e-27
AAEL013585	conserved hypothetical protein	NA	-2.10604	0.405003	0.00456351	0.120551
AAEL010749	conserved hypothetical protein	NA	-2.14098	2.20167	2.66331e-05	0.00205201
AAEL000611	cecropin anti-microbial peptide	CECE	-2.17744	2.24251	0.0047238	0.123525
AAEL003766	hypothetical protein	NA	-2.23097	7.00299	3.92933e-11	1.64068e-08
AAEL006826	conserved hypothetical protein	NA	-2.26715	-0.284667	0.00378105	0.10369
AAEL005980	conserved hypothetical protein	NA	-2.45068	1.55653	2.43715e-10	8.7629e-08
AAEL007500	conserved hypothetical protein	NA	-2.47148	4.61066	7.77168e-11	3.04838e-08
AAEL007590	cathepsin b	NA	-2.47353	6.48333	4.73918e-07	6.7411e-05
AAEL009616	cadherin	NA	-2.50693	3.53141	5.57693e-06	0.000555291
AAEL015019	hypothetical protein	NA	-2.54006	-1.02051	9.48485e-05	0.00597551
AAEL014627	short-chain dehydrogenase	NA	-2.63827	2.32203	2.29855e-08	4.87746e-06
AAEL012340	lipase 1 precursor	NA	-2.66937	4.26409	1.05096e-07	1.88939e-05
AAEL004806	conserved hypothetical protein	NA	-2.6789	0.573399	0.0049909	0.128446
AAEL001146	n-acetylgalactosaminyltransferase	NA	-2.6975	3.25719	4.77622e-10	1.54559e-07
AAEL013601	short-chain dehydrogenase	NA	-2.75698	0.441968	7.36974e-07	9.93687e-05
AAEL009194	conserved hypothetical protein	NA	-2.78633	3.33102	3.78514e-10	1.25628e-07
AAEL001732	candidate tumor suppressor protein	NA	-2.95137	-0.344596	0.00178497	0.0590913
AAEL000496	conserved hypothetical protein	NA	-3.10284	0.84962	0.00244399	0.0755013
AAEL000350	conserved hypothetical protein	NA	-3.12663	1.55193	0.00230577	0.0717683
AAEL005198	Carboxy/choline esterase	NA	-3.39546	0.88702	0.00762912	0.172078
AAEL011297	hypothetical protein	NA	-3.44228	5.83459	1.61213e-18	1.60518e-15
AAEL001487	conserved hypothetical protein	NA	-3.70052	1.54948	0.000343382	0.0171611
AAEL006328	conserved hypothetical protein	NA	-3.74474	4.75066	0.000481296	0.0222496
AAEL008280	hypothetical protein	NA	-3.81589	3.52826	0.00137638	0.049765
AAEL006888	hypothetical protein	NA	-3.81813	4.07577	1.99188e-23	2.86477e-20
AAEL008820	hypothetical protein	NA	-3.83326	1.99987	1.18573e-14	8.07794e-12
AAEL003927	hypothetical protein	NA	-4.06003	4.1514	4.78648e-08	9.53172e-06
AAEL010518	hypothetical protein	NA	-4.12599	3.24691	6.3043e-31	2.04007e-27
AAEL000646	n-acetylgalactosaminyltransferase	NA	-4.14707	2.15497	3.46064e-18	3.18928e-15
AAEL008888	conserved hypothetical protein	NA	-4.33713	2.64263	3.7844e-32	1.63284e-28
AAEL014430	odorant binding protein OBP58	NA	-4.42051	1.63369	1.10226e-05	0.000977233
AAEL001179	conserved hypothetical protein	NA	-4.80704	1.03485	7.0482e-05	0.00463106
AAEL013122	conserved hypothetical protein	NA	-4.88145	1.66984	0.000181751	0.0103638
AAEL017350	NA	NA	-4.88998	4.67216	3.11046e-13	1.61047e-10
AAEL014431	conserved hypothetical protein	NA	-5.09718	0.31332	2.1859e-06	0.000248195
AAEL011491	odorant binding protein OBP52	NA	-5.46655	2.60899	1.7474e-06	0.000207508
AAEL002626	odorant-binding protein 56e, putative	NA	-5.54063	1.84217	7.6642e-10	2.25467e-07
AAEL001189	conserved hypothetical protein	NA	-5.8799	2.96426	0.000301863	0.0154439
AAEL015288	conserved hypothetical protein	NA	-5.96963	2.21202	1.52321e-37	9.8582e-34
AAEL005940	hypothetical protein	NA	-6.00594	3.26716	3.23401e-07	4.81161e-05
AAEL004894	hypothetical protein	NA	-6.10528	2.34404	1.42371e-26	3.07142e-23
AAEL017069	NA	NA	-6.23709	1.57354	3.30383e-14	2.13824e-11
AAEL015432	trypsin, putative	NA	-6.34221	1.65091	1.41691e-15	1.01892e-12
AAEL000835	conserved hypothetical protein	NA	-6.38801	2.62084	0.000151117	0.0088893
AAEL015289	hypothetical protein	NA	-6.62241	7.38428	2.92391e-22	3.78471e-19
AAEL004904	hypothetical protein	NA	-6.84849	7.86462	4.16237e-25	7.69681e-22
AAEL008132	CRAL/TRIO domain-containing protein	NA	-7.15183	2.05397	3.46846e-16	2.80598e-13
AAEL007096	conserved hypothetical protein	NA	-7.20363	4.0703	8.14429e-07	0.000105872
AAEL007552	hypothetical protein	NA	-8.27881	5.11402	6.87342e-06	0.000667905
AAEL004908	conserved hypothetical protein	NA	-8.47239	4.0186	6.93914e-20	8.16547e-17
AAEL008797	hypothetical protein	NA	-8.55975	4.56954	1.8729e-05	0.00155403
AAEL010848	conserved hypothetical protein	NA	-8.91551	3.34322	9.95255e-09	2.2601e-06
AAEL006396	odorant binding protein OBP31	NA	-9.72411	6.20784	6.76339e-07	9.31333e-05
AAEL004912	hypothetical protein	NA	-9.75299	4.12694	6.99842e-47	9.05876e-43
AAEL006393	odorant binding protein OBP28	NA	-9.88133	6.51334	4.44327e-08	8.98652e-06
AAEL010872	odorant binding protein OBP46	NA	-12.6044	6.96724	4.36032e-09	1.0649e-06

## Sheet: treatment.48hr.R
ensembl_gene_id	description	immunodb.name	logFC.treatment.48hr.R	logCPM.treatment.48hr.R	PValue.treatment.48hr.R	FDR.treatment.48hr.R
AAEL000025	phosphoenolpyruvate carboxykinase	NA	3.99964	-1.20657	1.83648e-06	0.000158755
AAEL017835	NA	NA	3.41629	-1.55756	0.000373836	0.0130962
AAEL012486	conserved hypothetical protein	NA	3.19766	0.909855	0.000940966	0.0266986
AAEL012353	C-Type Lectin (CTL).	CTL15	3.12411	1.30744	1.55337e-17	3.4011e-14
AAEL009165	conserved hypothetical protein	NA	2.8585	3.79801	2.22458e-10	7.89847e-08
AAEL000611	cecropin anti-microbial peptide	CECE	2.84864	0.868038	1.27599e-07	1.68646e-05
AAEL003841	defensin anti-microbial peptide	DEFA	2.84535	0.297711	1.61803e-10	5.90447e-08
AAEL009556	Niemann-Pick Type C-2, putative	ML15B	2.81937	-0.566045	3.83084e-07	4.33843e-05
AAEL001674	serine-type enodpeptidase,	NA	2.69137	1.4836	0.000136514	0.0057114
AAEL014660	integrin alpha-ps	NA	2.66494	0.549152	1.79705e-12	1.02643e-09
AAEL012049	signal recognition particle, 9kD-subunit, putative	NA	2.63293	0.134008	0.00101211	0.0282295
AAEL000621	cecropin anti-microbial peptide	CECN	2.56144	0.877723	1.42288e-08	2.85267e-06
AAEL014829	cytochrome P450	NA	2.44701	-1.56332	0.00198604	0.0481377
AAEL011796	odorant receptor	NA	2.41053	-1.80244	0.0100768	0.147088
AAEL011662	plasma glutamate carboxypeptidase	NA	2.40061	-0.346503	8.97667e-06	0.000627269
AAEL013118	conserved hypothetical protein	NA	2.38068	8.20295	1.24954e-16	1.49229e-13
AAEL007455	thrombospondin	NA	2.32115	2.36135	4.48153e-06	0.000336422
AAEL003857	defensin anti-microbial peptide	DEFD	2.31647	1.05017	5.42749e-09	1.37117e-06
AAEL003832	defensin anti-microbial peptide	DEFC	2.27944	0.132984	1.26167e-06	0.000119749
AAEL007601	trypsin	NA	2.27192	-1.15393	0.00142001	0.036867
AAEL003121	conserved hypothetical protein	NA	2.20066	-0.267336	2.07391e-05	0.00124977
AAEL011929	serine-type enodpeptidase,	NA	2.1784	4.81517	6.28389e-05	0.00306883
AAEL004923	nicotinic acetylcholine receptor, putative	NA	2.17297	1.44258	0.000114686	0.00504995
AAEL013712	Trypsin 5G1 Precursor (EC 3.4.21.4)	NA	2.17016	6.23066	2.10023e-06	0.000178005
AAEL008050	hypothetical protein	NA	2.1647	3.54024	6.3079e-17	1.03584e-13
AAEL013350	heat shock protein 26kD, putative	NA	2.16437	-0.881389	0.000446958	0.0149407
AAEL017979	heat shock protein HSP70	NA	2.15851	-0.879933	0.000131679	0.0055725
AAEL014890	cytochrome P450	NA	2.15844	-1.5687	0.0151702	0.193863
AAEL004935	nicotinic acetylcholine receptor, beta-2 subunit, putative	NA	2.09468	0.626945	0.000488992	0.0159007
AAEL000662	conserved hypothetical protein	NA	2.08174	0.482321	3.42876e-05	0.00184101
AAEL001529	hypothetical protein	NA	2.08016	-1.43088	0.00261509	0.0585256
AAEL002354	heme peroxidase	HPX5	2.05501	0.86418	2.15256e-06	0.00018127
AAEL012852	trypsin	NA	2.02888	1.78407	0.000349995	0.0123599
AAEL003156	fibrinogen and fibronectin	FREP28	2.01221	-0.0104951	1.336e-06	0.000122532
AAEL012454	conserved hypothetical protein	NA	2.0119	-1.46134	0.00339526	0.0715947
AAEL014617	cytochrome P450	NA	1.9886	-0.7974	0.00185801	0.0457138
AAEL002490	conserved hypothetical protein	NA	1.9732	-1.1827	0.00892668	0.13636
AAEL013127	conserved hypothetical protein	NA	1.94161	8.06511	1.384e-13	1.13635e-10
AAEL009938	conserved hypothetical protein	NA	1.92828	-0.738366	0.000354872	0.0124651
AAEL017851	NA	NA	1.92225	-0.93041	0.000686335	0.0206325
AAEL004947	elongase, putative	NA	1.90863	4.21106	1.06594e-05	0.000710514
AAEL009955	conserved hypothetical protein	NA	1.90569	11.484	8.34905e-17	1.09681e-13
AAEL008646	fibrinogen and fibronectin	FREP10	1.90341	5.31592	1.18171e-25	1.55241e-21
AAEL013835	conserved hypothetical protein	ML26B	1.87468	2.40893	3.0646e-08	5.1615e-06
AAEL011045	pupal cuticle protein, putative	NA	1.85919	0.341542	0.000426253	0.0144792
AAEL002661	matrix metalloproteinase	NA	1.84872	-0.0713181	7.20081e-05	0.00341506
AAEL015458	transferrin	NA	1.82633	6.42774	2.48826e-23	1.08961e-19
AAEL010393	ferritin subunit, putative	NA	1.82308	0.294868	5.98582e-05	0.00295623
AAEL010195	trypsin	NA	1.81334	1.30258	3.65693e-08	6.00514e-06
AAEL013713	trypsin	NA	1.81	7.6685	3.40142e-10	1.17591e-07
AAEL012737	conserved hypothetical protein	NA	1.79043	3.04643	1.20047e-09	3.7549e-07
AAEL010203	trypsin	NA	1.78941	1.59521	1.60107e-07	1.98427e-05
AAEL003297	alkaline phosphatase	NA	1.78197	-0.08292	0.000425825	0.0144792
AAEL010202	trypsin	NA	1.77458	6.0737	2.53002e-13	1.95511e-10
AAEL010776	carboxypeptidase	NA	1.76263	2.25967	0.000130578	0.005559
AAEL015353	ninjurin a	NA	1.76262	-1.10693	0.0041155	0.0810574
AAEL001307	SEC14, putative	NA	1.76083	7.08331	5.7817e-13	3.79771e-10
AAEL009459	hypothetical protein	NA	1.75967	3.89258	1.12498e-05	0.000738945
AAEL000353	hypothetical protein	NA	1.73612	-0.465286	0.00250429	0.0563336
AAEL017974	heat shock protein HSP70	NA	1.72702	-1.46114	0.0110463	0.157906
AAEL013584	conserved hypothetical protein	NA	1.72021	5.21524	2.77476e-14	3.03766e-11
AAEL017144	NA	NA	1.71641	5.9618	9.01992e-25	5.92474e-21
AAEL015043	hormone receptor hr3	NA	1.7152	-0.373584	0.000170654	0.00683499
AAEL007878	ornithine decarboxylase	NA	1.71443	3.29643	1.41295e-09	4.31673e-07
AAEL005807	conserved hypothetical protein	NA	1.71271	1.34021	1.96069e-07	2.40725e-05
AAEL012697	sterol carrier protein-2, putative	NA	1.68489	3.43489	6.63014e-09	1.58364e-06
AAEL015639	transferrin	NA	1.68103	4.47358	3.47716e-17	6.52564e-14
AAEL013492	prophenoloxidase	PPO5	1.67929	5.548	1.97922e-07	2.4075e-05
AAEL007591	conserved hypothetical protein	ML26A	1.67268	2.0102	0.00688243	0.115017
AAEL001196	cadherin	NA	1.67144	1.53814	5.36679e-06	0.000391686
AAEL007675	alpha-amylase	NA	1.66771	-1.27319	0.0128893	0.174744
AAEL005800	Clip-Domain Serine Protease family E. Protease homologue.	CLIPE11	1.6547	2.9277	5.42869e-11	2.28079e-08
AAEL012678	hypothetical protein	NA	1.64851	0.0521805	0.00608896	0.105808
AAEL004870	cytochrome P450	NA	1.64847	4.50314	5.5557e-11	2.28079e-08
AAEL010435	conserved hypothetical protein	NA	1.64717	4.40097	1.13334e-11	5.7264e-09
AAEL013245	Clip-Domain Serine Protease family B.	CLIPB28	1.63177	1.02444	3.6966e-07	4.25985e-05
AAEL008889	cytochrome P450	NA	1.62643	1.55461	4.96628e-08	7.86049e-06
AAEL009757	conserved hypothetical protein	NA	1.62207	-0.264345	0.000301196	0.0109003
AAEL012086	leucine-rich immune protein (Long)	APL1B	1.61853	4.7646	7.50321e-20	2.46424e-16
AAEL008789	apolipophorin-III, putative	NA	1.61265	7.31274	6.49686e-09	1.58054e-06
AAEL005781	hypothetical protein	NA	1.60543	4.48295	1.2798e-08	2.62699e-06
AAEL004933	lysosomal acid lipase, putative	NA	1.59937	0.928459	2.92145e-06	0.000234893
AAEL017052	NA	NA	1.59485	-0.304356	0.00467531	0.0879936
AAEL005188	alpha-galactosidase/alpha-n-acetylgalactosaminidase	NA	1.58199	3.61966	1.81502e-09	5.18345e-07
AAEL013806	conserved hypothetical protein	NA	1.5771	0.923679	7.18545e-05	0.00341506
AAEL014612	cytochrome P450	NA	1.56918	-0.295571	0.00358894	0.0738716
AAEL005588	conserved hypothetical protein	NA	1.54457	0.218773	8.77928e-05	0.00407539
AAEL009953	Niemann-Pick Type C-2, putative	ML9B	1.54165	0.661533	0.000436859	0.0147154
AAEL004022	NA	NA	1.53361	3.96095	5.56202e-08	8.6986e-06
AAEL002908	hypothetical protein	NA	1.50771	4.36019	0.000585877	0.0181525
AAEL006971	conserved hypothetical protein	NA	1.49664	0.960074	1.07088e-05	0.000710514
AAEL009240	neurotactin	NA	1.49547	3.22782	7.35855e-08	1.0741e-05
AAEL014668	ankyrin 2,3/unc44	NA	1.48924	-0.173617	0.00212172	0.0502645
AAEL005770	odorant binding protein OBP21	NA	1.48702	3.06921	1.16845e-08	2.51638e-06
AAEL010984	conserved hypothetical protein	NA	1.48309	1.05643	0.00289518	0.0633798
AAEL013529	synapsin	NA	1.48304	2.53233	1.64585e-05	0.0010296
AAEL013577	conserved hypothetical protein	NA	1.48047	7.47795	3.36851e-13	2.45845e-10
AAEL003131	conserved hypothetical protein	NA	1.47607	-0.0336005	0.000320628	0.0115084
AAEL014312	cubulin	NA	1.47371	3.25015	6.03209e-05	0.00296792
AAEL009875	alanine aminotransferase	NA	1.47366	7.08611	3.20797e-14	3.24177e-11
AAEL006334	sulfotransferase (sult)	NA	1.47363	-0.587242	0.00594396	0.103837
AAEL003699	conserved hypothetical protein	NA	1.46629	4.61115	6.53818e-14	6.13515e-11
AAEL010196	trypsin	NA	1.46491	8.18607	3.76197e-10	1.26721e-07
AAEL005199	hypothetical protein	NA	1.45814	0.576488	0.0001716	0.00685199
AAEL014433	conserved hypothetical protein	NA	1.45764	-0.402986	0.00202175	0.0487334
AAEL003619	sodium/chloride dependent amino acid transporter	NA	1.45562	4.80058	1.74457e-08	3.34961e-06
AAEL006381	sphingomyelin phosphodiesterase	NA	1.43922	2.51978	0.00610826	0.105882
AAEL014374	hypothetical protein	NA	1.43197	0.732587	0.010528	0.151819
AAEL007592	conserved hypothetical protein	ML20B	1.42864	1.69404	0.000178267	0.00709666
AAEL009384	fibrinogen and fibronectin	FREP5	1.42571	2.53677	1.32996e-06	0.000122532
AAEL014353	conserved hypothetical protein	NA	1.42429	0.147284	0.000776889	0.0227812
AAEL005200	NA	NA	1.4236	3.13292	5.30616e-06	0.000389425
AAEL006361	Class C Scavenger Receptor (Sushi/SCR/CCP MAM and Somatomedin B domains).	SCRC2	1.4233	1.54445	2.92354e-05	0.00162229
AAEL013714	trypsin, putative	NA	1.42098	8.74343	3.10248e-09	8.49111e-07
AAEL000500	conserved hypothetical protein	NA	1.41038	6.21618	8.49891e-14	7.44335e-11
AAEL010117	fibrinogen and fibronectin	FREP35	1.40739	-0.457877	0.00152945	0.0392922
AAEL013010	eyes absent	NA	1.40672	2.85703	3.29941e-06	0.000261111
AAEL009865	polypeptide of 976 aa, putative	NA	1.40346	-0.0296738	0.00205306	0.0492172
AAEL017023	NA	NA	1.39689	4.62681	7.12808e-17	1.04046e-13
AAEL008711	conserved hypothetical protein	NA	1.37364	-1.13339	0.0127992	0.174087
AAEL008046	rh antigen	NA	1.36999	1.32807	1.26923e-05	0.000819842
AAEL013717	sphingomyelin phosphodiesterase	NA	1.36917	4.57911	1.42864e-05	0.000906667
AAEL013706	hypothetical protein	NA	1.36881	9.67546	1.22616e-08	2.59808e-06
AAEL004506	hypothetical protein	NA	1.36703	-0.915043	0.00963805	0.143068
AAEL015136	Niemann-Pick Type C-2, putative	ML6	1.36214	6.58814	4.43235e-09	1.16456e-06
AAEL009588	expressed protein (HR3)	NA	1.36201	5.5083	4.53306e-13	3.13425e-10
AAEL005854	amino acid transporter	NA	1.35318	0.604224	0.00051254	0.0164225
AAEL004343	odorant binding protein OBP19	NA	1.3529	-0.759907	0.0145093	0.188955
AAEL003294	fibrinogen and fibronectin	FREP3	1.35064	3.1971	3.5282e-09	9.45918e-07
AAEL005194	fibrinogen and fibronectin	FREP26	1.35053	2.23675	2.71463e-08	4.63145e-06
AAEL001877	fucosyltransferase 11 (fut11)	NA	1.34531	1.42204	1.89944e-05	0.00117703
AAEL017980	heat shock protein HSP70	NA	1.33997	-0.709404	0.00751184	0.121831
AAEL010946	cytochrome P450	NA	1.33865	3.10936	3.15984e-06	0.000251581
AAEL006798	cytochrome P450	NA	1.3382	2.59299	0.000768246	0.0227307
AAEL005178	NA	NA	1.32588	2.41358	2.02509e-06	0.00017388
AAEL008622	jnk	NA	1.3254	1.11338	0.000143127	0.00591277
AAEL015357	conserved hypothetical protein	NA	1.32246	1.60394	0.000114033	0.00504395
AAEL010653	alpha-l-fucosidase	NA	1.30578	5.16874	1.03932e-09	3.33013e-07
AAEL008769	serine-type enodpeptidase,	NA	1.30447	3.64534	0.0029883	0.0651033
AAEL014298	ORF-A short, putative	NA	1.30389	2.31794	3.76685e-07	4.30305e-05
AAEL012216	cathepsin b	NA	1.29317	7.91185	0.000281124	0.010374
AAEL001839	zinc carboxypeptidase	NA	1.28553	1.31665	0.00863332	0.13405
AAEL000094	hypothetical protein	NA	1.28533	2.4511	1.0046e-06	0.000101135
AAEL003656	hypothetical protein	NA	1.28414	4.51597	8.97368e-10	2.94718e-07
AAEL009045	amine oxidase	NA	1.27842	-0.241685	0.00403202	0.0798694
AAEL002520	apolipoprotein D, putative	NA	1.27475	1.89633	5.68008e-06	0.000409996
AAEL014556	conserved hypothetical protein	NA	1.27421	0.314893	0.0028288	0.0623232
AAEL014662	AMP dependent coa ligase	NA	1.27207	2.85423	1.27274e-05	0.000819842
AAEL002673	elongase, putative	NA	1.26814	5.79973	7.93987e-08	1.13059e-05
AAEL014218	lipase 1 precursor	NA	1.26687	1.22827	0.00162157	0.0412042
AAEL011593	Clip-Domain Serine Protease family C.	CLIPC11	1.26227	-0.425328	0.0151211	0.193612
AAEL014004	clip-domain serine protease, putative	NA	1.26222	0.11095	0.00813892	0.128665
AAEL005166	eyes absent	NA	1.26191	0.988368	0.00742958	0.121245
AAEL012128	cationic amino acid transporter	NA	1.25915	1.86008	3.46423e-06	0.000269287
AAEL004979	Clip-Domain Serine Protease family D.	CLIPD2	1.25849	1.02722	0.0033072	0.0705304
AAEL001301	conserved hypothetical protein	NA	1.25484	2.74183	2.93237e-06	0.000234893
AAEL009850	galectin	GALE14	1.25484	-0.890127	0.0153878	0.195671
AAEL005129	40S ribosomal protein S30	NA	1.25328	4.49941	2.02256e-08	3.79576e-06
AAEL003843	hypothetical protein	NA	1.24894	-0.493115	0.0068267	0.114683
AAEL009531	niemann-pick C1	-	1.24524	4.5934	4.1405e-08	6.71527e-06
AAEL013834	ATP-binding cassette transporter	NA	1.24051	-0.129665	0.00387731	0.0782431
AAEL007887	ornithine decarboxylase	NA	1.23771	-0.600347	0.0138686	0.183107
AAEL008780	serine-type enodpeptidase,	NA	1.23693	1.43155	0.000741331	0.0220836
AAEL002022	protein serine/threonine kinase, putative	NA	1.23557	-0.657985	0.0102044	0.14829
AAEL002580	predicted protein	NA	1.23401	3.14938	1.4829e-07	1.8836e-05
AAEL004240	gamma glutamyl transpeptidases	NA	1.22808	0.903482	0.00432297	0.0837624
AAEL013656	bm-40 precursor	NA	1.2276	5.45429	6.44803e-13	4.03371e-10
AAEL006156	hypothetical protein	NA	1.22605	3.91025	3.87954e-06	0.000296311
AAEL007796	Clip-Domain Serine Protease family D.	CLIPD1	1.22185	3.19538	2.50827e-08	4.4414e-06
AAEL005117	hypothetical protein	NA	1.22152	4.19575	2.26668e-12	1.24072e-09
AAEL009762	cytochrome P450	NA	1.21651	3.45105	9.80623e-07	0.000100644
AAEL010327	six/sine homebox transcription factors	NA	1.21594	2.53205	1.22456e-05	0.000800349
AAEL010139	serine protease, putative	NA	1.21455	1.47201	0.00248121	0.0560063
AAEL003098	glucosyl/glucuronosyl transferases	NA	1.21352	1.28785	6.54927e-05	0.00316315
AAEL014599	hypothetical protein	NA	1.20643	2.37138	1.74548e-05	0.00108675
AAEL013483	short-chain dehydrogenase	NA	1.20512	2.89367	0.00398228	0.0793654
AAEL007204	conserved hypothetical protein	NA	1.20026	1.66946	0.000220853	0.00858385
AAEL012046	flotillin-1	NA	1.19221	-0.34978	0.0145814	0.188955
AAEL003443	threonine dehydrogenase	NA	1.19122	3.075	3.13088e-05	0.00170666
AAEL012720	predicted protein	NA	1.19033	-0.430712	0.0147958	0.19062
AAEL001693	serine-type enodpeptidase,	NA	1.18847	3.98508	2.1604e-05	0.00129255
AAEL014170	hypothetical protein	NA	1.17827	0.635449	0.00074652	0.0221878
AAEL005748	elastase, putative	NA	1.17516	3.87926	2.31327e-08	4.22076e-06
AAEL010338	conserved hypothetical protein	NA	1.17389	6.06379	2.0689e-11	9.43167e-09
AAEL002432	conserved hypothetical protein	NA	1.168	1.69097	4.53256e-05	0.00232595
AAEL006793	cytochrome P450	NA	1.16573	4.39725	0.000610647	0.018787
AAEL001794	macroglobulin/complement	TEP20	1.16534	4.61972	1.6259e-09	4.85442e-07
AAEL012538	leucine-rich immune protein (Short)	LRIM6	1.15695	2.56876	2.05381e-05	0.00124573
AAEL002624	serine protease	NA	1.15579	1.26265	0.00517521	0.094426
AAEL008467	cysteine synthase	NA	1.15535	4.33657	8.86477e-05	0.00408619
AAEL004326	conserved hypothetical protein	NA	1.15439	-0.579748	0.0141277	0.185715
AAEL007226	nidogen	NA	1.15163	4.87655	5.89149e-08	9.10547e-06
AAEL010782	carboxypeptidase	NA	1.15038	7.47752	1.75933e-08	3.34961e-06
AAEL009432	Class B Scavenger Receptor (CD36 domain).	SCRBQ3	1.14405	3.52527	1.29071e-07	1.68646e-05
AAEL004958	conserved hypothetical protein	NA	1.13725	2.5174	0.000104455	0.00469941
AAEL002515	lipase 1 precursor	NA	1.13104	-0.408136	0.0146423	0.188955
AAEL007090	4-nitrophenylphosphatase	NA	1.12926	3.78756	8.68915e-07	9.05947e-05
AAEL008876	deoxyribonuclease I, putative	NA	1.12603	5.95135	4.55584e-09	1.17353e-06
AAEL001796	Nuclear hormone receptor (HR78)	NA	1.12332	3.92731	1.02597e-07	1.3895e-05
AAEL001232	tubulointerstitial nephritis antigen	NA	1.12271	5.38746	9.9079e-12	5.2064e-09
AAEL005093	Clip-Domain Serine Protease family B.	CLIPB46	1.11853	2.08077	0.000162181	0.0065962
AAEL012625	serine protease snake, putative	NA	1.10781	-0.172496	0.00545048	0.0980371
AAEL017811	NA	NA	1.10642	2.13613	0.0128011	0.174087
AAEL006903	trypsin	NA	1.1061	2.77449	0.00219552	0.0515062
AAEL014382	C-Type Lectin (CTL) - mannose binding.	CTLMA14	1.10391	0.649864	0.00143158	0.037021
AAEL005412	annexin x	NA	1.10311	1.15687	0.000448579	0.0149568
AAEL011312	hypothetical protein	NA	1.10211	0.330584	0.0109047	0.156372
AAEL007955	glutathione transferase	NA	1.09664	0.345516	0.00532712	0.0965274
AAEL017061	NA	NA	1.09515	3.9874	1.37319e-06	0.000124411
AAEL008773	laminin A chain, putative	NA	1.09033	5.05598	4.56901e-08	7.31988e-06
AAEL014658	caspase-1	CASPS20	1.08439	1.96296	0.000643551	0.0196612
AAEL009904	conserved hypothetical protein	NA	1.08338	3.9615	1.72276e-06	0.000151659
AAEL014426	glycine dehydrogenase	NA	1.07992	5.64216	0.000678916	0.0204904
AAEL005336	d-3-phosphoglycerate dehydrogenase	NA	1.07872	5.69647	1.54852e-05	0.000978024
AAEL003212	protease m1 zinc metalloprotease	NA	1.07087	2.89731	0.00177556	0.0441771
AAEL015641	cytochrome P450	NA	1.06967	0.533799	0.00612321	0.105982
AAEL002294	sulphate transporter	NA	1.06102	5.10969	3.11791e-08	5.18481e-06
AAEL014742	ankyrin 2,3/unc44	NA	1.05898	1.53543	0.00706948	0.117559
AAEL007599	cathepsin b	NA	1.05535	11.8379	1.25442e-06	0.000119749
AAEL009726	clip-domain serine protease, putative	NA	1.0547	2.74001	3.36237e-06	0.0002645
AAEL013525	Timp-3, putative	NA	1.0522	7.41966	2.08205e-11	9.43167e-09
AAEL007812	cytochrome P450	NA	1.05114	4.48263	3.21607e-05	0.00174585
AAEL003626	sodium/chloride dependent amino acid transporter	NA	1.05084	3.64706	7.52898e-05	0.00355785
AAEL004230	hypothetical protein	NA	1.04567	5.01012	1.78126e-09	5.18345e-07
AAEL004730	conserved hypothetical protein	NA	1.04511	0.331525	0.0128222	0.174194
AAEL011676	AMP dependent coa ligase	NA	1.04181	3.83842	2.52241e-08	4.4414e-06
AAEL001611	conserved hypothetical protein	NA	1.04055	4.1734	0.000131921	0.0055725
AAEL011449	conserved hypothetical protein	NA	1.03709	-0.00454306	0.00761552	0.123057
AAEL002492	hypothetical protein	NA	1.03519	0.679356	0.00283223	0.0623232
AAEL011764	prophenoloxidase	PPO10	1.03503	0.179261	0.0104714	0.151335
AAEL014348	Caspase (Short).	CASPS8	1.03449	2.58133	0.000492248	0.0159671
AAEL006617	conserved hypothetical protein	NA	1.03301	5.82473	7.21729e-09	1.68714e-06
AAEL010434	Vitellogenin-A1 Precursor (VG)(PVG1) [Contains Vitellin light chain(VL);Vitellin heavy chain(VH)]	NA	1.03163	15.0275	2.06241e-06	0.000175934
AAEL007626	Gram-Negative Binding Protein (GNBP) or Beta-1 3-Glucan Binding Protein (BGBP).	GNBPA1	1.02965	0.944127	0.00625533	0.10756
AAEL013857	conserved hypothetical protein	NA	1.0287	7.76208	6.76365e-11	2.69255e-08
AAEL004941	cytochrome P450	NA	1.02743	2.64992	2.7817e-05	0.00158883
AAEL012783	protease m1 zinc metalloprotease	NA	1.0265	6.46586	7.32032e-09	1.68714e-06
AAEL015654	cytochrome P450	NA	1.02523	1.2913	0.00232425	0.0537566
AAEL008281	conserved hypothetical protein	NA	1.02311	1.85853	0.000970358	0.0273554
AAEL014299	conserved hypothetical protein	NA	1.02084	1.3315	0.000507538	0.016342
AAEL017975	heat shock protein HSP70	NA	1.01675	0.541171	0.0066748	0.112853
AAEL004220	hypothetical protein	NA	1.0144	2.08388	0.00011612	0.00506799
AAEL008479	hypothetical protein	NA	1.00771	2.85323	0.000135	0.00568427
AAEL009214	diazepam binding inhibitor, putative	NA	1.00313	5.0353	5.65243e-07	6.13686e-05
AAEL004313	fk506-binding protein	NA	1.00227	4.78712	6.48709e-08	9.7955e-06
AAEL012644	conserved hypothetical protein	NA	0.997501	5.70153	1.29854e-06	0.000121849
AAEL004213	monocarboxylate transporter	NA	0.995941	4.02273	2.34793e-06	0.00019522
AAEL007193	amino acid transporter	NA	0.992229	5.30949	0.000169112	0.00679397
AAEL004591	hypothetical protein	NA	0.992162	3.25803	0.000146567	0.0060359
AAEL009196	calpain	NA	0.991083	0.800977	0.00370717	0.0758585
AAEL008620	D7 protein, putative	NA	0.990847	7.90104	1.40092e-10	5.25826e-08
AAEL004342	odorant binding protein OBP18	NA	0.986647	3.49702	5.16406e-05	0.00258932
AAEL002972	brain chitinase and chia	NA	0.984659	0.57966	0.00839412	0.131122
AAEL014664	AMP dependent coa ligase	NA	0.982158	2.84087	0.000525272	0.0167342
AAEL008271	SEC14, putative	NA	0.981646	0.89875	0.00473267	0.0889457
AAEL011898	1-acyl-sn-glycerol-3-phosphate acyltransferase	NA	0.978685	4.31638	0.00041241	0.0141458
AAEL011763	prophenoloxidase	PPO3	0.978412	2.33778	0.00238653	0.0545249
AAEL006805	cytochrome P450	NA	0.974983	3.86775	0.000466857	0.0154486
AAEL008163	protease m1 zinc metalloprotease	NA	0.967765	1.58536	0.000581307	0.0180963
AAEL006467	alcohol dehydrogenase	NA	0.965109	4.04977	5.64104e-06	0.000409427
AAEL002031	cytochrome P450	NA	0.963499	4.11746	6.64139e-07	7.09332e-05
AAEL007818	Trypsin 3A1 Precursor (EC 3.4.21.4)	NA	0.962728	7.67221	0.00421012	0.0822633
AAEL006542	retinoid-inducible serine carboxypeptidase (serine carboxypeptidase	NA	0.960779	8.97914	1.26705e-06	0.000119749
AAEL013284	serine-type enodpeptidase,	NA	0.958591	12.1684	5.68556e-09	1.40927e-06
AAEL015020	glycoside hydrolases	NA	0.957711	1.41172	0.00343217	0.0719267
AAEL010276	aminomethyltransferase	NA	0.948916	5.03021	1.07213e-06	0.000105899
AAEL010909	conserved hypothetical protein	NA	0.945997	2.04901	0.000141407	0.00587868
AAEL011937	glucosyl/glucuronosyl transferases	NA	0.943655	2.08932	0.000250553	0.00948565
AAEL017265	C-Type Lectin (CTL) - galactose binding.	NA	0.943493	0.884777	0.0104107	0.150622
AAEL009199	core 1 UDP-galactose:n-acetylgalactosamine-alpha-r beta 1,3- galactosyltransferase	NA	0.943186	0.776168	0.00320988	0.0689022
AAEL013554	cytochrome P450	NA	0.941148	3.15966	3.38361e-05	0.00182924
AAEL003967	calpain 4, 6, 7, invertebrate	NA	0.940954	0.841776	0.00399334	0.0793654
AAEL006602	hypothetical protein	NA	0.936945	3.74983	9.425e-06	0.000655112
AAEL010477	conserved hypothetical protein	NA	0.936473	0.607084	0.00563697	0.100207
AAEL015341	conserved hypothetical protein	NA	0.936148	2.37506	0.00203211	0.0488935
AAEL001722	hypothetical protein	NA	0.933804	7.65117	1.83685e-06	0.000158755
AAEL012828	conserved hypothetical protein	NA	0.93315	0.455035	0.0102429	0.148686
AAEL012776	protease m1 zinc metalloprotease	NA	0.932834	6.33322	2.00664e-11	9.43167e-09
AAEL010344	SEC14, putative	NA	0.932426	4.89415	0.000190807	0.00752741
AAEL014909	conserved hypothetical protein	NA	0.925996	1.31892	0.0050548	0.0931344
AAEL011756	aldehyde dehydrogenase	NA	0.924995	6.09132	9.58741e-06	0.000662894
AAEL002301	serine protease	NA	0.922446	4.11053	1.49116e-07	1.8836e-05
AAEL001100	phosphoserine phosphatase	NA	0.917806	7.31995	0.000273025	0.0101896
AAEL004809	conserved hypothetical protein	NA	0.917712	5.0652	1.71702e-06	0.000151659
AAEL002482	hypothetical protein	NA	0.917275	7.02627	5.44805e-11	2.28079e-08
AAEL004729	conserved hypothetical protein	NA	0.915765	1.37149	0.00617746	0.1065
AAEL015022	glycoside hydrolases	NA	0.915347	1.19365	0.00959578	0.142602
AAEL013498	prophenoloxidase	PPO1	0.915021	0.60661	0.00842706	0.13148
AAEL002815	conserved hypothetical protein	NA	0.911796	7.603	2.42507e-09	6.77833e-07
AAEL015370	NA	NA	0.910064	2.49371	0.00120267	0.0322437
AAEL008471	hypothetical protein	NA	0.90698	3.06217	0.000110732	0.00493114
AAEL012646	conserved hypothetical protein	NA	0.906407	1.90605	0.00320435	0.0688961
AAEL013648	conserved hypothetical protein	NA	0.90527	1.2402	0.00195705	0.0475276
AAEL005131	protein kinase c-binding protein nell1	NA	0.903513	2.61141	0.000330526	0.0117673
AAEL009134	aldo-keto reductase	NA	0.902802	2.2628	0.000770887	0.0227379
AAEL012555	maltose phosphorylase	NA	0.901914	5.06807	5.0906e-07	5.61976e-05
AAEL013490	conserved hypothetical protein	NA	0.900336	5.79925	8.56763e-08	1.19737e-05
AAEL001621	conserved hypothetical protein	NA	0.89975	5.21745	2.8407e-06	0.00023036
AAEL007967	conserved hypothetical protein	NIMB2	0.897577	5.62611	9.21929e-08	1.27488e-05
AAEL011463	cytochrome P450	NA	0.896758	1.02388	0.00352234	0.0730185
AAEL009520	leucine-rich immune protein (Long)	APL1C	0.896699	4.80702	1.27685e-07	1.68646e-05
AAEL011455	C-Type Lectin (CTL) - mannose binding	CTLMA12	0.895167	0.161783	0.0152488	0.194678
AAEL009843	serine-type enodpeptidase,	NA	0.893668	1.71016	0.005382	0.0973875
AAEL017468	NA	NA	0.893478	6.17373	8.27714e-09	1.81228e-06
AAEL005008	aquaporin	NA	0.892458	3.84121	0.000180907	0.00718
AAEL005337	carbonic anhydrase	NA	0.892421	4.8719	2.22899e-06	0.000186511
AAEL013821	xylulose kinase	NA	0.891182	2.66458	0.00105397	0.029164
AAEL017293	NA	NA	0.888701	1.477	0.00493266	0.0912682
AAEL002675	arginase	NA	0.887444	0.960542	0.0156885	0.197974
AAEL006207	conserved hypothetical protein	NA	0.887112	3.0263	0.00107926	0.0296828
AAEL006466	chondroitin synthase	NA	0.887046	4.36032	6.44482e-06	0.000462653
AAEL013013	hypothetical protein	NA	0.882829	1.74461	0.00338013	0.071527
AAEL008963	tyrosine aminotransferase	NA	0.87998	6.8366	8.44032e-07	8.87044e-05
AAEL001857	conserved hypothetical protein	NA	0.87846	3.31012	8.824e-05	0.00408172
AAEL008609	zinc carboxypeptidase	NA	0.878121	2.6569	0.000245134	0.00933428
AAEL007926	retinoid-inducible serine carboxypeptidase (serine carboxypeptidase	NA	0.874067	5.92523	2.284e-05	0.00133355
AAEL008635	ABC transporter	NA	0.873117	7.33071	7.48653e-09	1.6957e-06
AAEL001122	n-acetylgalactosaminyltransferase	NA	0.872813	4.02717	0.0013327	0.0349873
AAEL007686	conserved hypothetical protein	NA	0.868984	6.67811	1.07006e-05	0.000710514
AAEL010920	conserved hypothetical protein	NA	0.868366	5.06178	1.06968e-05	0.000710514
AAEL009669	conserved hypothetical protein	NA	0.864778	3.93367	3.91678e-05	0.00204185
AAEL000551	hypothetical protein	NA	0.863559	6.9213	0.000161997	0.0065962
AAEL004569	hypothetical protein	NA	0.861973	2.13403	0.00190302	0.0464683
AAEL013884	synaptic vesicle protein	NA	0.860757	5.40272	9.04486e-11	3.49477e-08
AAEL008066	trkB protein, putative	NA	0.859175	2.15138	0.000581058	0.0180963
AAEL013637	homogentisate 1,2-dioxygenase	NA	0.856588	6.77435	8.00371e-08	1.13059e-05
AAEL002817	conserved hypothetical protein	NA	0.856569	2.9338	5.62988e-05	0.00281216
AAEL005431	Clip-Domain Serine Protease family B.	CLIPB37	0.8534	2.74093	9.99552e-05	0.00454364
AAEL004667	conserved hypothetical protein	NA	0.845917	2.33654	0.000226681	0.00873288
AAEL008303	calponin/transgelin	NA	0.844146	5.8414	7.92434e-09	1.76444e-06
AAEL005763	lysosomal alpha-mannosidase (mannosidase alpha class 2b member 1)	NA	0.843348	8.7916	1.31297e-07	1.69103e-05
AAEL001050	conserved hypothetical protein	NA	0.838175	0.548861	0.0118614	0.165067
AAEL005179	hypothetical protein	NA	0.83765	4.12942	3.44742e-05	0.00184101
AAEL013945	conserved hypothetical protein	NA	0.837641	3.93463	0.000125215	0.00541187
AAEL000797	dimethylaniline monooxygenase	NA	0.832019	2.22096	0.00420147	0.0822575
AAEL002495	conserved hypothetical protein	NA	0.830622	6.38322	9.82239e-05	0.00448044
AAEL001887	glutamine synthetase 1, 2 (glutamate-amonia ligase) (gs)	NA	0.82967	8.47131	1.25995e-08	2.62699e-06
AAEL017572	NA	NA	0.828216	2.1566	0.00645565	0.109997
AAEL006705	conserved hypothetical protein	NA	0.826495	1.67654	0.00276511	0.0614985
AAEL008629	ABC transporter	NA	0.823026	6.03618	2.30338e-08	4.22076e-06
AAEL010111	leucine-rich transmembrane protein	NA	0.819903	1.93582	0.00113914	0.0309423
AAEL008710	hypothetical protein	NA	0.816288	1.58369	0.00758719	0.12275
AAEL014600	4-hydroxyphenylpyruvate dioxygenase	NA	0.815077	6.36754	1.73166e-06	0.000151659
AAEL009176	Gram-Negative Binding Protein (GNBP) or Beta-1 3-Glucan Binding Protein (BGBP).	GNBPB3	0.813975	3.08091	0.000840598	0.0241985
AAEL000338	cytochrome P450	NA	0.81161	5.43999	0.00417406	0.0818795
AAEL000834	dimethylaniline monooxygenase	NA	0.808823	6.65692	4.80726e-06	0.000356797
AAEL010204	dihydropyrimidine dehydrogenase	NA	0.808176	5.88514	2.47679e-07	2.9851e-05
AAEL000544	hypothetical protein	NA	0.808031	1.97949	0.00782011	0.125131
AAEL012415	hypothetical protein	NA	0.807999	1.75713	0.0025776	0.0577848
AAEL003803	conserved hypothetical protein	NA	0.80796	1.45391	0.0112025	0.159445
AAEL007815	cytochrome P450	NA	0.801316	2.78708	0.000813105	0.0235801
AAEL012856	hypothetical protein	NA	0.801242	3.4698	0.00160367	0.0409077
AAEL003318	oligopeptide transporter	NA	0.800616	5.4527	0.00081195	0.0235801
AAEL005531	venom allergen	NA	0.799862	2.64943	0.00225534	0.052626
AAEL001708	hypothetical protein	NA	0.798389	2.32142	0.00279038	0.0619211
AAEL001613	organic anion transporter	NA	0.798252	2.90821	0.00083599	0.0241372
AAEL010206	xylulose kinase	NA	0.797285	2.55427	0.000739063	0.0220661
AAEL008259	conserved hypothetical protein	NA	0.79515	5.06732	4.67655e-05	0.0023905
AAEL001429	amino acid transporter	NA	0.794145	6.07712	2.53562e-08	4.4414e-06
AAEL006102	gelsolin precursor	NA	0.793947	4.97095	1.05829e-05	0.000710514
AAEL001308	CRAL/TRIO domain-containing protein	NA	0.791525	5.21403	1.24927e-06	0.000119749
AAEL010398	hypothetical protein	NA	0.790266	1.17034	0.0158919	0.199591
AAEL014138	Serine Protease Inhibitor (serpin) likely cleavage at S/L.	SRPN16	0.789937	1.9288	0.00284573	0.0625157
AAEL017110	NA	NA	0.788849	3.36109	0.000290696	0.0106375
AAEL011741	glutathione transferase	NA	0.788419	5.99304	2.22894e-05	0.00130722
AAEL006563	Vitellogenic carboxypeptidase Precursor (EC 3.4.16.-)	NA	0.781664	13.329	3.7605e-05	0.0019775
AAEL001417	leucine-rich immune protein (Short)	LRIM7	0.78083	2.62388	0.000672907	0.0204156
AAEL002738	synaptic vesicle protein	NA	0.778307	2.91199	0.00156474	0.0399923
AAEL005499	ATP-binding cassette transporter	NA	0.777568	3.44429	0.00056695	0.0178342
AAEL012764	conserved hypothetical protein	NA	0.772351	6.68284	0.000223112	0.0086461
AAEL003286	alkaline phosphatase	NA	0.770466	5.29101	0.00035301	0.0124329
AAEL012778	protease m1 zinc metalloprotease	NA	0.769156	5.96482	9.72363e-08	1.33062e-05
AAEL003313	alkaline phosphatase	NA	0.769002	6.3662	6.36956e-08	9.72987e-06
AAEL014412	cytochrome P450	NA	0.767882	2.60218	0.00324844	0.0695028
AAEL004580	beta-galactosidase	NA	0.766899	3.71501	2.81207e-05	0.0015923
AAEL001293	conserved hypothetical protein	NA	0.764821	7.60798	7.58102e-08	1.09442e-05
AAEL001768	short-chain dehydrogenase	NA	0.764746	1.46433	0.0154581	0.195678
AAEL010100	C-Type Lysozyme.	LYSC7A	0.764639	2.9128	0.00576053	0.101852
AAEL007557	asparagine synthetase	NA	0.760593	4.5188	0.000386667	0.0133675
AAEL002560	conserved hypothetical protein	NA	0.760278	5.59626	2.65696e-08	4.5927e-06
AAEL002559	conserved hypothetical protein	NA	0.760116	4.88854	1.29659e-07	1.68646e-05
AAEL007534	conserved hypothetical protein	NA	0.759817	2.65278	0.00959309	0.142602
AAEL003708	ninjurin a	NA	0.759221	1.44179	0.012857	0.174486
AAEL005772	odorant binding protein OBP22	NA	0.757811	7.39283	4.5305e-07	5.06524e-05
AAEL009210	conserved hypothetical protein	NA	0.757189	2.23853	0.00223483	0.0522402
AAEL006028	conserved hypothetical protein	NA	0.755182	3.87435	0.000391113	0.0134857
AAEL004229	glutathione transferase	NA	0.75053	4.14994	5.97664e-05	0.00295623
AAEL007603	odorant binding protein OBP10	NA	0.750455	2.82642	0.000766756	0.0227307
AAEL006962	hypothetical protein	NA	0.749786	4.03569	1.93146e-05	0.00118568
AAEL004646	actin	NA	0.748353	3.11207	0.00282898	0.0623232
AAEL009927	conserved hypothetical protein	NA	0.747162	4.00122	0.000503193	0.0162718
AAEL007371	hypothetical protein	NA	0.747133	4.3733	8.52483e-05	0.00398612
AAEL015312	cathepsin b	NA	0.746278	11.3026	6.53625e-05	0.00316315
AAEL012855	hypothetical protein	NA	0.746116	6.21678	3.75304e-06	0.000290021
AAEL006168	Clip-Domain Serine Protease family B.	CLIPB42	0.74604	4.48338	2.73558e-06	0.000224609
AAEL010284	aliphatic nitrilase, putative	NA	0.745699	4.7053	3.76323e-05	0.0019775
AAEL012639	hypothetical protein	NA	0.744421	4.72803	1.17429e-06	0.000115124
AAEL011500	Cdc42 protein, putative	NA	0.742918	1.80481	0.0129415	0.17509
AAEL003190	hypothetical protein	NA	0.741718	1.78117	0.0148894	0.191579
AAEL003977	elongase, putative	NA	0.741001	4.43519	0.00318876	0.0686763
AAEL012650	conserved hypothetical protein	NA	0.740976	5.53378	1.39939e-06	0.000125917
AAEL003317	alkaline phosphatase	NA	0.740595	4.21175	0.00636115	0.108952
AAEL011622	serine protease, putative	NA	0.740231	2.57977	0.00379049	0.0770831
AAEL005821	alanyl aminopeptidase	NA	0.739581	3.89282	0.00923626	0.139579
AAEL001414	leucine-rich immune protein (Short)	LRIM9	0.736001	8.72908	1.0162e-06	0.000101135
AAEL001082	conserved hypothetical protein	NA	0.735506	7.62875	3.24359e-07	3.80456e-05
AAEL008106	hypothetical protein	NA	0.735421	4.1027	0.00033568	0.0118863
AAEL013263	high affinity copper transporter, putative	NA	0.734441	3.07552	0.00166183	0.041903
AAEL002518	glutamate receptor, ionotropic kainate 1, 2, 3 (glur5, glur6, glur7)	NA	0.723788	1.72982	0.0127997	0.174087
AAEL010269	venom allergen	NA	0.723599	1.99988	0.00947474	0.141604
AAEL015451	hypothetical protein	NA	0.723278	5.87218	1.54478e-07	1.93274e-05
AAEL001225	glycoside hydrolases	NA	0.718404	1.92178	0.00489329	0.0908309
AAEL003641	sodium/chloride dependent amino acid transporter	NA	0.718201	2.41793	0.00142574	0.0369426
AAEL000940	conserved hypothetical protein	NA	0.716653	5.09776	2.22828e-05	0.00130722
AAEL017444	NA	NA	0.713082	2.56568	0.00663205	0.112275
AAEL000252	hypothetical protein	NA	0.71092	3.41323	0.00690002	0.115032
AAEL011998	hypothetical protein	NA	0.709982	3.46915	0.00140827	0.0366345
AAEL017334	NA	NA	0.708929	10.1933	9.75895e-07	0.000100644
AAEL014386	clip-domain serine protease, putative	NA	0.707972	2.57452	0.00237961	0.0545156
AAEL014945	conserved hypothetical protein	NA	0.706956	1.09385	0.0154073	0.195671
AAEL003237	low molecular weight protein-tyrosine-phosphatase	NA	0.703158	2.10533	0.00417573	0.0818795
AAEL014171	conserved hypothetical protein	NA	0.701556	3.27133	0.000802811	0.0234367
AAEL002582	coagulation factor X, putative	NA	0.699797	2.76755	0.00254128	0.0570681
AAEL001703	serine-type enodpeptidase,	NA	0.699082	8.51549	1.01611e-06	0.000101135
AAEL002969	brain chitinase and chia	NA	0.698452	4.18457	4.20849e-05	0.00218494
AAEL016992	NA	NA	0.697107	4.32922	0.00114217	0.0309423
AAEL008802	conserved hypothetical protein	NA	0.696736	7.66387	6.85252e-06	0.000489248
AAEL009249	coronin	NA	0.693444	4.64069	8.61059e-06	0.000608157
AAEL000757	anterior fat body protein	NA	0.689431	4.21906	8.69594e-05	0.00405101
AAEL001094	conserved hypothetical protein	NA	0.686998	5.12471	1.28475e-05	0.000819842
AAEL012351	prolylcarboxypeptidase, putative	NA	0.686826	2.90708	0.00744863	0.121311
AAEL002848	tubulin beta chain	NA	0.684407	5.61979	3.47213e-05	0.00184669
AAEL003309	alkaline phosphatase	NA	0.683887	4.8575	0.000277308	0.0103201
AAEL015593	conserved hypothetical protein	NA	0.681908	3.53123	0.000486369	0.0158547
AAEL017340	NA	NA	0.681847	4.74593	0.000217112	0.00846349
AAEL008485	conserved hypothetical protein	NA	0.68156	7.22771	7.82504e-07	8.29013e-05
AAEL010154	cytochrome P450	NA	0.679851	3.1744	0.00351588	0.0730185
AAEL015386	dipeptidyl-peptidase	NA	0.676114	4.71134	6.18314e-05	0.00303089
AAEL001548	glucosyl/glucuronosyl transferases	NA	0.672638	5.48753	0.000168784	0.00679397
AAEL000859	hypothetical protein	NA	0.672395	7.1221	0.0090406	0.13762
AAEL014486	conserved hypothetical protein	NA	0.668814	3.28313	0.00113895	0.0309423
AAEL005673	Serine Protease Inhibitor (serpin) likely cleavage at K/F.	NA	0.667977	5.43516	1.04548e-05	0.000710514
AAEL010224	transcription factor GATA-4 (GATA binding factor-4)	NA	0.667481	2.51023	0.0137556	0.18224
AAEL002964	brain chitinase and chia	NA	0.666509	4.27758	0.000121776	0.00529727
AAEL017513	NA	NA	0.666397	4.50617	0.000591357	0.0182792
AAEL006138	hypothetical protein	NA	0.665878	16.3439	0.00183614	0.0454264
AAEL001401	leucine-rich immune protein (Short)	LRIM10A	0.665412	8.2544	2.6366e-05	0.00151917
AAEL001480	phosphoglucomutase	NA	0.665281	6.41449	1.06371e-05	0.000710514
AAEL001261	hypothetical protein	NA	0.665106	4.62576	0.000247829	0.00940962
AAEL003723	C-Type Lysozyme (Lys-A).	LYSC11	0.664726	2.64035	0.00917911	0.139079
AAEL012597	hypothetical protein	NA	0.664467	3.11122	0.00357806	0.0738716
AAEL003970	amino acid transporter	NA	0.664117	4.98547	0.0100046	0.14637
AAEL007892	xaa-pro aminopeptidase	NA	0.663076	5.26602	0.000149968	0.00615665
AAEL006984	cytochrome P450	NA	0.662238	1.92427	0.00821625	0.129327
AAEL001806	conserved hypothetical protein	NA	0.660314	4.20225	0.00176657	0.0440369
AAEL001046	phosphatase fragment	NA	0.659589	5.34233	1.92391e-05	0.00118568
AAEL014078	serine protease inhibitor, serpin	SRPN2	0.659108	3.76535	0.00216342	0.051025
AAEL011639	WAP four-disulfide core domain protein 2 precursor, putative	NA	0.656924	4.07414	0.000279601	0.0103468
AAEL006126	conserved hypothetical protein	NA	0.655931	15.184	0.0078851	0.125713
AAEL012554	maltose phosphorylase	NA	0.6559	2.98012	0.00457217	0.0870501
AAEL002807	hypothetical protein	NA	0.65533	3.26717	0.00496208	0.0916834
AAEL000786	hypothetical protein	NA	0.655162	5.95402	0.000504121	0.0162718
AAEL006069	conserved hypothetical protein	NA	0.654626	4.1914	0.000584476	0.0181519
AAEL001964	protein serine/threonine kinase, putative	NA	0.65359	6.30315	5.0751e-06	0.000374559
AAEL003889	Gram-Negative Binding Protein (GNBP) or Beta-1 3-Glucan Binding Protein (BGBP).	GNBPB1	0.650301	3.44223	0.000936117	0.0266186
AAEL005687	protein serine/threonine kinase, putative	NA	0.648023	2.67499	0.00688212	0.115017
AAEL011343	conserved hypothetical protein	NA	0.645576	3.54899	0.00435553	0.0838982
AAEL003298	alkaline phosphatase	NA	0.644509	6.06274	4.54974e-07	5.06524e-05
AAEL006161	Clip-Domain Serine Protease family B.	CLIPB31	0.644448	2.45995	0.00450532	0.0859019
AAEL014762	zinc transporter	NA	0.643272	7.49866	7.20876e-08	1.06406e-05
AAEL006535	hypothetical protein	NA	0.641827	2.67908	0.00796712	0.126712
AAEL002601	Clip-Domain Serine Protease family A. Protease homologue.	CLIPA1	0.640179	3.91747	0.00445691	0.0852263
AAEL009728	conserved hypothetical protein	NA	0.639273	2.71425	0.00352211	0.0730185
AAEL012578	phosphoserine aminotransferase	NA	0.637813	4.55081	0.00125963	0.0334976
AAEL003625	Clip-Domain Serine Protease family B.	CLIPB8	0.637596	4.96811	0.00100483	0.0280862
AAEL012054	quiescin-sulphydryl oxidase4, putative	NA	0.637494	7.27535	2.83626e-05	0.0015923
AAEL002185	cuticle protein, putative	NA	0.634012	3.53237	0.00199748	0.0483258
AAEL006136	serine protease, putative	NA	0.633596	3.73207	0.00239554	0.0545768
AAEL010943	conserved hypothetical protein	NA	0.6326	4.39961	0.00118095	0.0317912
AAEL017102	NA	NA	0.631269	3.44003	0.00280865	0.0622213
AAEL015483	hypothetical protein	NA	0.630822	2.24009	0.0127316	0.173862
AAEL006342	epoxide hydrolase	NA	0.630554	3.17658	0.00308406	0.0668569
AAEL007495	phosphoglycerate mutase	NA	0.630273	4.23666	0.000284512	0.0104403
AAEL013611	AMP dependent ligase	NA	0.630082	5.64655	0.000783502	0.022924
AAEL006649	tnf receptor associated factor	NA	0.629902	4.60926	0.00201739	0.0487177
AAEL017299	NA	NA	0.625628	3.43672	0.00359321	0.0738716
AAEL017457	NA	NA	0.62379	7.49122	0.00740077	0.121076
AAEL017425	NA	NA	0.621712	3.38385	0.00338873	0.071572
AAEL010980	GPCR Methuselah Family	NA	0.621239	3.14258	0.00185576	0.0457138
AAEL014551	triacylglycerol lipase, pancreatic	NA	0.620261	5.71657	0.000129957	0.005559
AAEL000049	three prime repair exonuclease 1, putative	NA	0.620125	4.07618	0.000278636	0.0103402
AAEL002288	serine protease	NA	0.616481	3.10693	0.00408749	0.0806267
AAEL008913	amino acid transporter	NA	0.614978	4.89819	0.00223322	0.0522402
AAEL000101	AMP dependent coa ligase	NA	0.613497	4.44298	0.000382949	0.013309
AAEL008424	sodium/chloride dependent amino acid transporter	NA	0.613167	3.23882	0.0020926	0.0497888
AAEL000196	conserved hypothetical protein	NA	0.611476	2.54237	0.00906291	0.1378
AAEL000223	alpha-glucosidase	NA	0.611123	4.40036	0.0111705	0.159162
AAEL009524	alpha-amylase	NA	0.610084	6.41975	0.00335802	0.0713824
AAEL009185	arginine or creatine kinase	NA	0.610013	8.87575	1.34312e-06	0.000122532
AAEL001607	galactose-1-phosphate uridylyltransferase	NA	0.607351	4.25962	0.00514675	0.0940373
AAEL010348	sugar transporter	NA	0.606541	4.21781	0.000297028	0.0107792
AAEL002263	conserved hypothetical protein	NA	0.603666	5.91219	0.000633547	0.019446
AAEL012786	conserved hypothetical protein	NA	0.602369	4.80993	0.00581709	0.102301
AAEL004409	yellow protein, putative	NA	0.601321	3.58646	0.00601512	0.104802
AAEL013623	trypsin	NA	0.600021	5.16952	0.00486398	0.0907644
AAEL004120	Niemann-Pick Type C-2, putative	ML1	0.599144	5.89488	0.000113102	0.00501966
AAEL001888	hypothetical protein	NA	0.597864	6.22752	2.04904e-05	0.00124573
AAEL006053	conserved hypothetical protein	NA	0.597612	4.11205	0.014555	0.188955
AAEL001586	glucosyl/glucuronosyl transferases	NA	0.597329	4.84479	0.000329057	0.0117468
AAEL005401	conserved hypothetical protein	NA	0.597065	6.36071	0.000226648	0.00873288
AAEL002920	hypothetical protein	NA	0.596718	5.74039	3.44808e-06	0.000269287
AAEL002587	odorant binding protein OBP11	NA	0.590441	4.15002	0.00467531	0.0879936
AAEL001420	leucine-rich immune protein (Short)	LRIM8	0.589385	8.52935	5.77672e-05	0.00287457
AAEL000953	conserved hypothetical protein	NA	0.586828	3.42232	0.00392589	0.0787723
AAEL001793	conserved hypothetical protein	NA	0.582125	5.41468	0.000521511	0.0166693
AAEL009864	conserved hypothetical protein	NA	0.582083	3.47046	0.00195725	0.0475276
AAEL000885	cytoplasmic dynein heavy chain	NA	0.581862	2.67616	0.00730253	0.120368
AAEL008397	glutathione peroxidase	GPXH2	0.580422	4.51162	0.00118355	0.0317961
AAEL017501	NA	NA	0.580124	9.29475	0.00552264	0.0988432
AAEL006178	conserved hypothetical protein	NA	0.57984	4.31938	0.00392683	0.0787723
AAEL011962	conserved hypothetical protein	NA	0.578981	4.64994	0.0004297	0.0145489
AAEL011400	conserved hypothetical protein	FREP36	0.578968	3.05843	0.0131345	0.176621
AAEL008478	conserved hypothetical protein	NA	0.577944	6.29329	4.78993e-05	0.00243896
AAEL006434	serine protease, putative	NA	0.577841	3.28756	0.00748277	0.12166
AAEL013364	hypothetical protein	NA	0.576991	4.50605	0.00139639	0.0363975
AAEL007816	cytochrome P450	NA	0.575816	5.33093	0.000377878	0.0132026
AAEL014019	cytochrome P450	NA	0.575704	5.49432	4.22451e-05	0.00218494
AAEL014199	dihydropyrimidine dehydrogenase	NA	0.570535	5.04569	0.013389	0.179115
AAEL001343	conserved hypothetical protein	NA	0.566996	4.14492	0.00185994	0.0457138
AAEL014734	hypothetical protein	NA	0.56517	4.64498	0.00814897	0.12867
AAEL004575	beta-galactosidase	NA	0.565043	3.77615	0.0010458	0.0291074
AAEL004582	beta-galactosidase	NA	0.560292	5.16192	0.0078852	0.125713
AAEL017563	NA	NA	0.559551	4.87799	0.00124198	0.0331624
AAEL003067	conserved hypothetical protein	NA	0.559541	3.74865	0.0157029	0.197974
AAEL012341	lysosomal acid lipase, putative	NA	0.556255	5.6676	0.00445471	0.0852263
AAEL015595	conserved hypothetical protein	NA	0.554802	3.80484	0.00933213	0.140592
AAEL005533	synaptic vesicle protein	NA	0.554402	5.19221	0.00826399	0.129861
AAEL010921	organic anion transporter	NA	0.554373	4.76678	0.00878583	0.13572
AAEL005043	ATP-dependent bile acid permease	NA	0.553013	4.5244	0.000570091	0.0178742
AAEL012819	vacuolar ATP synthase subunit g	NA	0.552969	4.74341	0.00243291	0.0552006
AAEL010930	l-asparaginase	NA	0.55014	3.48018	0.00621997	0.107093
AAEL000520	conserved hypothetical protein	NA	0.549134	2.73622	0.0130585	0.175949
AAEL010028	sarcosine dehydrogenase	NA	0.548511	5.40849	0.011331	0.16036
AAEL001707	epsilon-trimethyllysine 2-oxoglutarate dioxygenase	NA	0.546655	4.75886	0.000977702	0.0275034
AAEL002776	conserved hypothetical protein	NA	0.544974	6.52956	0.000192904	0.00758735
AAEL011890	conserved hypothetical protein	NA	0.544141	4.47497	0.00752478	0.12189
AAEL017195	NA	NA	0.542317	4.79568	0.00132717	0.03494
AAEL007778	leucine-rich transmembrane protein	NA	0.541325	7.83018	2.96841e-05	0.00163849
AAEL004086	aldo-keto reductase	NA	0.538913	3.50972	0.00607803	0.105758
AAEL004256	sodium/phosphate cotransporter, putative	NA	0.536093	3.26335	0.0119413	0.165478
AAEL008155	protease m1 zinc metalloprotease	NA	0.535372	5.23417	0.00166718	0.0419575
AAEL011206	aminoacylase, putative	NA	0.532735	4.87595	0.000871801	0.0248975
AAEL006668	conserved hypothetical protein	NA	0.532415	6.18725	0.000142201	0.00589303
AAEL000636	conserved hypothetical protein	EATER	0.53208	5.23299	0.000385572	0.0133648
AAEL003184	mfs transporter	NA	0.532025	2.82206	0.0110285	0.157822
AAEL003192	mfs transporter	NA	0.531684	4.36515	0.00237105	0.0544555
AAEL008159	short-chain dehydrogenase	NA	0.531519	4.08124	0.00670197	0.113167
AAEL003060	serine-type enodpeptidase,	NA	0.531273	11.4838	0.00228914	0.0531314
AAEL007889	F-spondin	NA	0.53093	6.02969	2.17442e-05	0.00129255
AAEL001402	leucine-rich immune protein (Short)	LRIM10B	0.528792	8.68435	0.00359226	0.0738716
AAEL009888	bumetanide-sensitive Na-K-Cl cotransport protein, putative	NA	0.528337	4.15863	0.00778676	0.124902
AAEL008330	hexaprenyldihydroxybenzoate methyltransferase	NA	0.523624	3.31694	0.0075073	0.121831
AAEL013372	ABC transporter	NA	0.523482	4.14697	0.00918934	0.139079
AAEL001851	conserved hypothetical protein	NA	0.522295	6.29896	3.75647e-05	0.0019775
AAEL009467	conserved hypothetical protein	NA	0.521394	4.21898	0.00422692	0.0822633
AAEL012932	conserved hypothetical protein	NA	0.519826	4.63452	0.00737406	0.120789
AAEL009232	long-chain-fatty-acid coa ligase	NA	0.519398	5.65403	0.000464583	0.0154486
AAEL005147	conserved hypothetical protein	NA	0.518787	3.7394	0.00972535	0.143901
AAEL000575	apyrase, putative	NA	0.517527	5.43	0.00064297	0.0196612
AAEL001960	cytochrome P450	NA	0.51735	4.29039	0.00219559	0.0515062
AAEL017345	NA	NA	0.515249	5.5004	6.67044e-05	0.00320987
AAEL009636	conserved hypothetical protein	NA	0.513016	8.77917	0.000237605	0.00912693
AAEL002889	hypothetical protein	NA	0.512838	10.3249	0.00067676	0.0204852
AAEL008857	deoxyribonuclease I, putative	NA	0.510694	3.87224	0.00507397	0.0933053
AAEL003405	conserved hypothetical protein	NA	0.509152	3.9937	0.00490039	0.0908309
AAEL001464	conserved hypothetical protein	NA	0.508755	4.1271	0.00233784	0.0538811
AAEL010917	organic anion transporter	NA	0.504693	3.85916	0.00423308	0.0822633
AAEL017029	NA	NA	0.503279	8.72999	0.00129214	0.0342235
AAEL007758	conserved hypothetical protein	NA	0.502271	4.4476	0.00238197	0.0545156
AAEL000445	conserved hypothetical protein	NA	0.50191	4.35567	0.00560927	0.0999851
AAEL009181	conserved hypothetical protein	NA	0.50068	3.94071	0.0153833	0.195671
AAEL017007	NA	NA	0.497822	6.0422	0.00513406	0.0940373
AAEL009862	conserved hypothetical protein	NA	0.497221	3.57718	0.00734999	0.120583
AAEL009346	hypothetical protein	NA	0.495722	5.50254	0.000126594	0.00545269
AAEL008672	ABC transporter	NA	0.495295	8.84475	0.000185446	0.00733798
AAEL008028	monocarboxylate transporter	NA	0.495112	6.00436	0.00227537	0.0529394
AAEL000309	hypothetical protein	NA	0.494624	3.82432	0.00422873	0.0822633
AAEL012092	leucine-rich repeat	NA	0.492844	6.28066	5.00302e-05	0.00252787
AAEL007126	sugar transporter	NA	0.491342	5.54795	0.000393537	0.0135338
AAEL003203	fatty acid desaturase, putative	NA	0.490792	9.59581	0.000102863	0.00465968
AAEL010205	conserved hypothetical protein	NA	0.490606	8.16084	0.00108681	0.0296828
AAEL011641	transferrin	NA	0.486546	4.32534	0.00459413	0.0873416
AAEL000516	juvenile hormone-inducible protein, putative	NA	0.47783	4.21522	0.00514477	0.0940373
AAEL001509	conserved hypothetical protein	NA	0.474975	5.05883	0.00167969	0.0421913
AAEL014821	hypothetical protein	NA	0.474401	4.66517	0.0129697	0.175111
AAEL017212	NA	NA	0.472233	7.01192	0.000109296	0.00488373
AAEL003425	conserved hypothetical protein	NA	0.46971	4.15921	0.013637	0.181165
AAEL006823	AMP dependent ligase	NA	0.469548	5.02068	0.00375332	0.0766832
AAEL012064	Niemann-Pick Type C-2, putative	ML2	0.466346	4.70232	0.00915039	0.13897
AAEL017018	NA	NA	0.466333	3.57448	0.0126978	0.173671
AAEL009125	cytochrome P450	NA	0.465435	3.61208	0.0106653	0.15363
AAEL008680	Ubiquitin-related modifier 1 homolog	NA	0.465276	4.39693	0.00646925	0.110062
AAEL003590	hypothetical protein	NA	0.465002	5.93918	0.00240126	0.0545768
AAEL013784	hypothetical protein	NA	0.461145	6.56872	8.5263e-05	0.00398612
AAEL013583	60S ribosomal protein L23 (L17A)(AeRpL17A)	NA	0.459552	6.71282	0.00442362	0.0849606
AAEL005929	ATP-binding cassette transporter	NA	0.459133	5.95597	9.24193e-05	0.00424515
AAEL012398	hypothetical protein	NA	0.458891	3.74807	0.0125305	0.172551
AAEL013899	protease m1 zinc metalloprotease	NA	0.45715	6.76075	0.00935437	0.140637
AAEL005618	chitin synthase	NA	0.456262	5.0633	0.00444969	0.0852263
AAEL000200	conserved hypothetical protein	NA	0.45603	4.00234	0.0113645	0.16036
AAEL009601	pyridoxine kinase	NA	0.455628	6.11138	0.00016746	0.00676899
AAEL012395	ATP-binding cassette transporter	NA	0.455114	4.06394	0.00771932	0.124123
AAEL003593	hypothetical protein	NA	0.454894	6.70127	0.00337621	0.071527
AAEL011369	endothelin-converting enzyme	NA	0.454602	4.5924	0.00305893	0.0664217
AAEL000099	Clip-Domain Serine Protease family B.	CLIPB33	0.452813	4.83789	0.00479605	0.0898798
AAEL001673	actin	NA	0.45011	7.76274	0.00186168	0.0457138
AAEL010924	ca-activated cl channel protein	NA	0.44972	4.88722	0.0104958	0.151521
AAEL001577	conserved hypothetical protein	NA	0.449448	6.42139	0.000334781	0.0118863
AAEL003529	zinc finger protein	NA	0.449046	5.0589	0.0116718	0.163119
AAEL008468	cysteine synthase	NA	0.446983	6.28329	0.000167329	0.00676899
AAEL000829	dimethylaniline monooxygenase	NA	0.445954	3.85753	0.00689031	0.115017
AAEL001840	zinc carboxypeptidase	NA	0.443726	4.97915	0.00735227	0.120583
AAEL000428	Tryptophan 2,3-dioxygenase (TDO)(EC 1.13.11.11)(Tryptophan pyrrolase)(Tryptophanase)(Tryptophan oxygenase)(TRPO)(TO)(Tryptamin 2,3-dioxygenase)	NA	0.442123	4.45523	0.00822016	0.129327
AAEL010223	phosphatidylserine decarboxylase	NA	0.44159	5.71575	0.00396158	0.0792135
AAEL017540	NA	NA	0.440511	5.73083	0.00508962	0.0933832
AAEL008494	mitochondrial carrier protein ymc	NA	0.439398	7.24889	0.000268835	0.0100618
AAEL013987	conserved hypothetical protein	NA	0.436227	7.55056	6.90956e-05	0.00331281
AAEL010160	conserved hypothetical protein	NA	0.434593	4.46475	0.00864279	0.13405
AAEL017074	NA	NA	0.434353	5.63814	0.00839345	0.131122
AAEL002797	conserved hypothetical protein	NA	0.429821	4.23189	0.00733096	0.120534
AAEL017140	NA	NA	0.424516	5.03969	0.00484104	0.0904925
AAEL010524	hypothetical protein	NA	0.421926	4.12446	0.0136009	0.181028
AAEL009645	hypothetical protein	NA	0.42182	7.14813	0.00344175	0.0719972
AAEL010634	hypothetical protein	NA	0.421765	7.80089	0.00282553	0.0623232
AAEL002412	monocarboxylate transporter	NA	0.42154	5.34681	0.000853026	0.0244637
AAEL003899	sugar transporter	NA	0.419256	5.69911	0.00108165	0.0296828
AAEL017087	NA	NA	0.416016	6.29673	0.00127478	0.033832
AAEL014847	innexin	NA	0.416013	7.11378	0.000811459	0.0235801
AAEL002309	Thioredoxin Peroxidase.	TPX4	0.415702	5.33607	0.00476178	0.089365
AAEL009406	n(4)-(beta-n-acetylglucosaminyl)-l-asparaginase	NA	0.413048	5.02856	0.00924361	0.139579
AAEL013052	ubiquitin carboxyl-terminal hydrolase isozyme L3	NA	0.4085	4.01621	0.0156367	0.197709
AAEL011334	conserved hypothetical protein	NA	0.408438	5.18846	0.0158341	0.199246
AAEL010513	class b basic helix-loop-helix protein (bhlhb) (differentially expressed in chondrocytes) (mdec) (sharp)	NA	0.408108	5.67087	0.00166024	0.041903
AAEL001375	Y-box binding protein	NA	0.406234	5.93307	0.00848086	0.132163
AAEL012974	glycine cleavage system h protein	NA	0.404716	5.72235	0.00993995	0.145823
AAEL005753	serine protease	NA	0.404694	4.39318	0.0113213	0.16036
AAEL003285	translocation associated membrane protein	NA	0.402473	8.06488	0.00125877	0.0334976
AAEL017551	NA	NA	0.400835	7.10214	0.00333506	0.0710092
AAEL007135	peroxiredoxin 5, prdx5	NA	0.396157	6.137	0.00108312	0.0296828
AAEL001488	ribosomal protein L15	NA	0.394398	6.0214	0.00881002	0.13572
AAEL003928	pdgf/vegf receptor	NA	0.386756	5.59309	0.00171169	0.042913
AAEL006854	Niemann-Pick Type C-2, putative	ML13	0.385768	5.69501	0.00725731	0.120075
AAEL014309	conserved hypothetical protein	NA	0.385059	7.68897	0.00209585	0.0497888
AAEL002865	hypothetical protein	NA	0.380156	6.93809	0.00507827	0.0933053
AAEL008723	conserved hypothetical protein	NA	0.378544	7.42934	0.00152914	0.0392922
AAEL002457	conserved hypothetical protein	NA	0.376174	5.8532	0.00946756	0.141604
AAEL014490	conserved hypothetical protein	NA	0.37497	5.70003	0.00575216	0.101841
AAEL001091	malic enzyme	NA	0.374107	7.7641	0.00540697	0.0977047
AAEL010148	sodium/potassium-dependent ATPase beta-2 subunit	NA	0.373784	6.92489	0.000833986	0.0241323
AAEL009680	chymotrypsin, putative	NA	0.371032	5.21741	0.00403694	0.0798694
AAEL006007	conserved hypothetical protein	NA	0.369718	6.71209	0.00392752	0.0787723
AAEL014719	inosine-uridine preferring nucleoside hydrolase	NA	0.369095	5.27589	0.00590777	0.103343
AAEL017301	NA	NA	0.366457	8.45252	0.00792654	0.126219
AAEL008073	conserved hypothetical protein	VIG	0.365638	6.23043	0.00131072	0.0346458
AAEL009506	40S ribosomal protein S20	NA	0.364	9.08551	0.00417594	0.0818795
AAEL010819	vacuolar ATP synthase subunit H	NA	0.362597	5.88623	0.00983888	0.144741
AAEL007555	acyl-coa dehydrogenase	NA	0.362371	6.00626	0.00895339	0.136609
AAEL003499	calsyntenin-1 precursor	NA	0.361685	5.2481	0.0145871	0.188955
AAEL007030	ceramidase	NA	0.359242	6.92348	0.00175045	0.043793
AAEL017412	NA	NA	0.358951	5.59789	0.0098208	0.144637
AAEL009330	carbonic anhydrase II, putative	NA	0.356836	5.93895	0.00464482	0.0879237
AAEL003413	F-spondin	NA	0.354507	6.88989	0.011363	0.16036
AAEL007113	selenophosphate synthase	NA	0.352857	6.64264	0.00882278	0.13572
AAEL001134	Probable methylmalonate-semialdehyde dehydrogenase [acylating], mitochondrial Precursor (Malonate-semialdehyde dehydrogenase [acylating])(MMSDH)(EC 1.2.1.27)(EC 1.2.1.18)	NA	0.352274	7.32009	0.00638041	0.10914
AAEL013009	cytochrome c oxidase subunit iv	NA	0.3516	6.789	0.00164316	0.0415918
AAEL003858	UPF0466 protein AAEL003858, mitochondrial Precursor	NA	0.347239	5.67558	0.00989306	0.145375
AAEL002956	Probable citrate synthase 1, mitochondrial Precursor (EC 2.3.3.1)	NA	0.346141	7.21036	0.00316146	0.0683094
AAEL009637	cathepsin b	NA	0.337627	9.46312	0.00730192	0.120368
AAEL013574	apolipoprotein D, putative	NA	0.337527	6.85177	0.0146141	0.188955
AAEL013756	zinc/iron transporter	NA	0.336295	6.16891	0.00396857	0.0792327
AAEL007235	mitochondrial uncoupling protein	NA	0.334603	5.66811	0.00547014	0.0980371
AAEL006171	n-myc downstream regulated	NA	0.333787	5.83357	0.00712262	0.118144
AAEL010168	40S ribosomal protein S2	NA	0.333277	8.81618	0.0102652	0.148846
AAEL009808	ATP synthase subunit d	NA	0.330339	5.83347	0.00732281	0.120534
AAEL000388	isoleucyl tRNA synthetase	NA	0.329724	8.73556	0.0113262	0.16036
AAEL001656	sodium-dependent phosphate transporter	NA	0.32788	6.90347	0.0129688	0.175111
AAEL004666	focal adhesion kinase	NA	0.32768	5.24964	0.0132006	0.176956
AAEL003720	leucine-rich transmembrane protein	NA	0.326062	8.88567	0.00233484	0.0538811
AAEL002597	conserved hypothetical protein	NA	0.321996	6.12394	0.00381267	0.0772948
AAEL012585	60S ribosomal protein L7	NA	0.321798	10.0076	0.0058631	0.102698
AAEL011520	sucrose transport protein	NA	0.321282	7.03393	0.00578307	0.101976
AAEL009496	40S ribosomal protein S7	NA	0.320745	9.65329	0.00763873	0.12328
AAEL003942	60S ribosomal protein L44 L41, putative	NA	0.320654	9.30666	0.0139785	0.184188
AAEL004547	conserved hypothetical protein	NA	0.318802	5.31753	0.0159425	0.199844
AAEL002813	coupling factor, putative	NA	0.314442	6.40798	0.00489032	0.0908309
AAEL000032	40S ribosomal protein S6	NA	0.31281	10.577	0.00850868	0.132439
AAEL007375	pyruvate dehydrogenase	NA	0.310063	7.36159	0.00675883	0.11398
AAEL004369	alpha-glucosidase	NA	0.30958	5.97455	0.0134214	0.179366
AAEL014723	26S protease regulatory subunit	NA	0.30937	5.5824	0.0145823	0.188955
AAEL000987	60S ribosomal protein L8	NA	0.305434	10.5651	0.0088022	0.13572
AAEL006953	conserved hypothetical protein	NA	0.304021	7.12735	0.00887989	0.135962
AAEL010850	troponin i	NA	0.302258	7.13281	0.0125545	0.1727
AAEL006511	ubiquitin	NA	0.300643	9.59592	0.0100934	0.147166
AAEL002047	40S ribosomal protein S10	NA	0.298133	9.17203	0.0108497	0.155774
AAEL009747	40S ribosomal protein S18	NA	0.29609	9.86528	0.0149073	0.191622
AAEL017516	NA	NA	0.295846	11.0472	0.00969436	0.143741
AAEL007397	Ecdysone-induced protein 75B isoform A Nuclear receptor	NA	0.293851	7.33357	0.00800226	0.126963
AAEL003835	initiation factor 5a	NA	0.292116	9.60981	0.0125748	0.172799
AAEL005521	prolylcarboxypeptidase	NA	0.291806	6.42439	0.0131633	0.176817
AAEL008192	40S ribosomal protein S3	NA	0.291749	9.80712	0.015298	0.194982
AAEL006698	60S ribosomal protein L31	NA	0.287536	9.55255	0.0126355	0.173095
AAEL003903	acid phosphatase-1	NA	0.286852	7.43581	0.0114981	0.161552
AAEL002426	conserved hypothetical protein	NA	0.286641	6.29565	0.0148004	0.19062
AAEL005798	ATP synthase subunit beta vacuolar	NA	0.285947	7.76095	0.00829646	0.130163
AAEL008329	60S ribosomal protein L24	NA	0.28121	9.66539	0.0142254	0.18632
AAEL006256	ATPase subunit, putative	NA	0.280058	9.24694	0.0150306	0.192829
AAEL002160	GTP-binding protein	NA	0.279941	7.12197	0.00769913	0.12395
AAEL003582	ribosomal protein S15p/S13e	NA	0.278199	9.89392	0.0143236	0.18742
AAEL008928	inward-rectifying potassium channel	NA	0.276327	6.52262	0.0113499	0.16036
AAEL009151	40S ribosomal protein S8	NA	0.27522	9.98855	0.0127649	0.174087
AAEL012944	60S ribosomal protein L11	NA	0.275079	9.7201	0.0157669	0.19859
AAEL010986	apyrase, putative	NA	0.27388	6.02512	0.0149769	0.192328
AAEL008188	60S ribosomal protein L6	NA	0.270352	10.6564	0.0146347	0.188955
AAEL007383	secreted ferritin G subunit precursor, putative	NA	0.26449	9.72119	0.0141651	0.185715
AAEL004071	nitrogen fixation protein nifu	NA	0.263716	6.70563	0.0136765	0.181483
AAEL005383	Adenosine monophosphate-protein transferase FICD homolog (EC 2.7.7.n1)	NA	-0.257406	7.0866	0.0121893	0.168205
AAEL001322	hypothetical protein	NA	-0.260233	8.16749	0.0145859	0.188955
AAEL010904	rothmund-thomson syndrome DNA helicase recq4	NA	-0.267916	7.19817	0.013575	0.180867
AAEL007171	protein phosphatase 2c	NA	-0.2725	7.09631	0.0115891	0.162309
AAEL006235	conserved hypothetical protein	NA	-0.274178	6.69932	0.00958027	0.142602
AAEL009047	hypothetical protein	NA	-0.276336	7.42507	0.0110601	0.15793
AAEL018037	NA	NA	-0.277009	8.20454	0.0102945	0.149106
AAEL008863	protein regulator of cytokinesis 1 prc1	NA	-0.277734	7.28081	0.0131353	0.176621
AAEL012107	nanos	NA	-0.28304	6.53005	0.0100127	0.14637
AAEL005916	hypothetical protein	NA	-0.283053	6.76702	0.0106925	0.153684
AAEL011811	DNA replication licensing factor MCM3	NA	-0.286543	8.00071	0.0118595	0.165067
AAEL012545	proliferating cell nuclear antigen	NA	-0.288085	7.73878	0.0101826	0.148138
AAEL003893	DNA repair protein xp-c / rad4	NA	-0.288743	7.46487	0.00616217	0.106376
AAEL002950	conserved hypothetical protein	NA	-0.29024	6.5646	0.0139269	0.183693
AAEL010342	racGTPase-activating protein	NA	-0.29291	6.19228	0.0058152	0.102301
AAEL006556	hypothetical protein	NA	-0.293098	6.03089	0.00973796	0.143901
AAEL002525	amino acids transporter	NA	-0.30028	6.40054	0.0121251	0.167494
AAEL003349	NADPH cytochrome P450	NA	-0.300516	7.1325	0.00830601	0.130163
AAEL001666	conserved hypothetical protein	NA	-0.300693	10.4553	0.0100165	0.14637
AAEL002123	conserved hypothetical protein	NA	-0.302212	6.45122	0.00685632	0.114909
AAEL005476	hypothetical protein	NA	-0.307144	7.22109	0.00398947	0.0793654
AAEL005115	hypothetical protein	NA	-0.307818	7.33008	0.00677538	0.114113
AAEL005286	hypothetical protein	NA	-0.307984	6.14708	0.0064517	0.109997
AAEL017451	NA	NA	-0.308109	8.9256	0.0154166	0.195671
AAEL004853	glycerol kinase	NA	-0.308537	6.49097	0.00498258	0.0919328
AAEL005325	dopachrome-conversion enzyme (DCE) isoenzyme, putative	NA	-0.30916	7.76721	0.0126359	0.173095
AAEL000999	DNA replication licensing factor MCM7	NA	-0.309211	8.38767	0.00599114	0.104523
AAEL004336	hypothetical protein	NA	-0.309843	6.08526	0.0158659	0.199455
AAEL005534	gonadotropin inducible transcription factor	NA	-0.309986	5.94237	0.0156529	0.197723
AAEL006239	glycerol kinase	NA	-0.310341	9.83687	0.00812774	0.128644
AAEL006968	hypothetical protein	NA	-0.311255	7.38444	0.00393619	0.0788257
AAEL001954	px serine/threonine kinase (pxk)	NA	-0.312205	5.48765	0.0134975	0.180016
AAEL000584	sex-determining region y protein, sry	NA	-0.313526	6.13334	0.00376196	0.0767404
AAEL010723	conserved hypothetical protein	NA	-0.316624	7.55636	0.0034329	0.0719267
AAEL011330	conserved hypothetical protein	NA	-0.318575	6.72892	0.00322712	0.0691593
AAEL014452	acyl-coa dehydrogenase	NA	-0.320011	8.13242	0.0153023	0.194982
AAEL010437	heparan n-sulfatase	NA	-0.320489	7.00623	0.00461774	0.0875372
AAEL004388	heme peroxidase	HPX8A	-0.321398	9.69343	0.00285336	0.0625786
AAEL008580	conserved hypothetical protein	NA	-0.32206	7.70347	0.00917292	0.139079
AAEL002320	hypothetical protein	NA	-0.326756	6.17983	0.00524301	0.0952661
AAEL000020	conserved hypothetical protein	NA	-0.327556	5.36589	0.0126252	0.173095
AAEL000415	AMP dependent coa ligase	NA	-0.327629	7.99229	0.00276666	0.0614985
AAEL006782	protein arginine n-methyltransferase	NA	-0.327985	6.49144	0.00465618	0.0879676
AAEL002100	hypothetical protein	NA	-0.328001	5.12599	0.0154309	0.195671
AAEL004739	acyl-coa dehydrogenase	NA	-0.328247	8.64825	0.0117052	0.163412
AAEL010086	DNA replication licensing factor MCM4	NA	-0.333897	6.90712	0.00239758	0.0545768
AAEL005850	Hormone receptor-like in 4 (nuclear receptor)	NA	-0.335063	5.94035	0.00950713	0.141926
AAEL005472	calpain	NA	-0.34602	5.00684	0.0138516	0.183067
AAEL004129	conserved hypothetical protein	NA	-0.348738	7.12249	0.00610936	0.105882
AAEL011773	calreticulin	NA	-0.353225	8.59958	0.00642669	0.109789
AAEL014844	conserved hypothetical protein	NA	-0.354154	5.18415	0.00980846	0.144617
AAEL001688	hypothetical protein	NA	-0.35578	5.79446	0.00381221	0.0772948
AAEL002477	hypothetical protein	NA	-0.357162	5.28106	0.00802752	0.12721
AAEL004337	hypothetical protein	NA	-0.359413	5.86787	0.00994574	0.145823
AAEL017186	hypothetical protein	NA	-0.359695	5.79331	0.0029452	0.064271
AAEL003961	short-chain dehydrogenase	NA	-0.362267	4.97113	0.0109152	0.156372
AAEL010593	hypothetical protein	NA	-0.368642	6.58485	0.00153137	0.0392922
AAEL010691	ribonucleoside-diphosphate reductase small chain	NA	-0.368859	9.38609	0.00268927	0.0600831
AAEL000604	hypothetical protein	NA	-0.369012	8.71552	0.0010496	0.0291512
AAEL010646	hypothetical protein	NA	-0.375724	5.08281	0.0150825	0.193306
AAEL000716	chondroitin 4-sulfotransferase	NA	-0.382226	5.97156	0.00248685	0.0560373
AAEL010797	Mediator of RNA polymerase II transcription subunit 21 (Mediator complex subunit 21)	NA	-0.389865	5.18553	0.00821402	0.129327
AAEL004474	non-receptor serine/threonine protein kinase	NA	-0.392387	6.59035	0.000680049	0.0204904
AAEL017329	NA	NA	-0.396917	7.65264	0.00175345	0.043793
AAEL004976	conserved hypothetical protein	NA	-0.397472	7.56365	0.00114235	0.0309423
AAEL010692	OCP-II protein, putative	NA	-0.39774	7.14753	0.0137613	0.18224
AAEL013839	hypothetical protein	NA	-0.398271	5.14818	0.00874161	0.135263
AAEL010877	conserved hypothetical protein	NA	-0.400277	6.96727	0.000136227	0.0057114
AAEL010644	ribonucleoside-diphosphate reductase large chain	NA	-0.402211	8.58813	0.000533156	0.0168773
AAEL011436	myosin xv	NA	-0.409667	5.71124	0.00745211	0.121311
AAEL002336	LAP4 protein (Scribble protein) (Smell-impaired protein)	NA	-0.413426	5.08923	0.0141597	0.185715
AAEL002360	serine-type enodpeptidase,	NA	-0.415027	7.99574	0.00866403	0.134221
AAEL009562	hypothetical protein	NA	-0.419036	4.93868	0.00330007	0.0704928
AAEL007046	mitochondrial brown fat uncoupling protein	NA	-0.420107	6.73554	0.000480427	0.0157391
AAEL013608	sugar transporter	NA	-0.424086	6.45831	0.000125235	0.00541187
AAEL014774	hypothetical protein	NA	-0.425506	4.99758	0.0114491	0.161208
AAEL017403	Trypsin Modulating Oostatic Factor	NA	-0.426558	13.2394	0.000443092	0.0148872
AAEL008182	conserved hypothetical protein	NA	-0.429711	7.02752	0.000283828	0.0104403
AAEL010328	cAMP-dependent rap1 guanine-nucleotide exchange factor	NA	-0.434717	5.0174	0.00678562	0.114139
AAEL010378	conserved hypothetical protein	NA	-0.43499	5.52069	0.000993142	0.0278186
AAEL006651	dystrophin	NA	-0.435094	5.75923	0.00647621	0.110062
AAEL004335	secreted ferritin G subunit precursor, putative	NA	-0.438304	6.09889	0.00117695	0.0317485
AAEL003804	conserved hypothetical protein	NA	-0.446928	4.77751	0.00886543	0.135899
AAEL008301	eph receptor tyrosine kinase	NA	-0.447878	4.18944	0.00856674	0.133185
AAEL001432	protein disulfide isomerase	NA	-0.45302	9.96846	0.000951675	0.0268864
AAEL010967	tetraspanin, putative	NA	-0.453589	4.92086	0.003565	0.0737533
AAEL015524	3-hydroxyacyl-coa dehyrogenase	NA	-0.45373	6.99583	0.0136388	0.181165
AAEL012499	histone H2A	NA	-0.457779	7.73347	0.000323845	0.0115923
AAEL011608	Peptidoglycan Recognition Protein (Long)	PGRPLD	-0.458749	5.11237	0.00520478	0.0948339
AAEL013738	hypothetical protein	NA	-0.462668	4.30881	0.00521963	0.0949728
AAEL010081	conserved hypothetical protein	NA	-0.465109	6.19083	0.00108645	0.0296828
AAEL009691	carboxylase:pyruvate/acetyl-coa/propionyl-coa	NA	-0.465199	8.19616	0.00545719	0.0980371
AAEL005997	allergen, putative	NA	-0.47731	9.2567	0.000596444	0.0183931
AAEL005605	adenylsulphate kinase	NA	-0.479453	6.53507	0.000426539	0.0144792
AAEL002473	hypothetical protein	NA	-0.486709	8.50051	0.000209203	0.00817945
AAEL013896	smad4	NA	-0.489467	7.35553	2.46344e-05	0.00142565
AAEL003689	histone H4	NA	-0.491193	4.98669	0.00108466	0.0296828
AAEL007535	conserved hypothetical protein	NA	-0.491334	4.10954	0.0106864	0.153684
AAEL010855	cdc6	NA	-0.498356	4.91978	0.0013343	0.0349873
AAEL012339	cdk1	NA	-0.498883	4.82016	0.00340633	0.0715983
AAEL013864	conserved hypothetical protein	NA	-0.508308	5.23418	0.0065862	0.111642
AAEL005583	c3f	NA	-0.510578	5.60141	0.00352309	0.0730185
AAEL001891	hypothetical protein	NA	-0.513929	6.23719	1.28559e-05	0.000819842
AAEL013070	conserved hypothetical protein	NA	-0.518682	4.37024	0.00155273	0.0397625
AAEL011516	conserved hypothetical protein	NA	-0.525544	4.58823	0.00582809	0.102358
AAEL003688	conserved hypothetical protein	NA	-0.526603	7.83886	2.89197e-05	0.00161667
AAEL006364	conserved hypothetical protein	NA	-0.530163	6.26799	0.000305833	0.0110377
AAEL008581	hypothetical protein	NA	-0.531343	5.60697	0.00556734	0.0993724
AAEL010944	conserved hypothetical protein	NA	-0.537706	4.42207	0.00542988	0.0978496
AAEL000920	hypothetical protein	NA	-0.542099	3.42048	0.0119192	0.165478
AAEL005411	equilibrative nucleoside transporter	NA	-0.546101	6.23392	0.00943763	0.141583
AAEL014533	conserved hypothetical protein	NA	-0.556694	3.92192	0.0143501	0.18758
AAEL003669	histone H2A	NA	-0.562991	3.96357	0.0020398	0.0489887
AAEL000215	ribonuclease P, 29kD-subunit, putative	NA	-0.563511	3.01205	0.0119319	0.165478
AAEL012251	low-density lipoprotein receptor (ldl)	NA	-0.579316	8.10208	0.00799959	0.126963
AAEL010481	sugar transporter	NA	-0.58101	6.04034	0.00631979	0.108385
AAEL012073	conserved hypothetical protein	NA	-0.581162	3.83612	0.013813	0.18274
AAEL010697	3-ketoacyl-coa thiolase, mitochondrial (beta- ketothiolase) (acetyl-coa acyltransferase) (mitochondrial 3-oxoacyl- coa thiolase)	NA	-0.581326	7.72865	0.000141183	0.00587868
AAEL009928	shoc2	NA	-0.587851	2.84918	0.00780109	0.124979
AAEL004538	n-acetylgalactosaminyltransferase	NA	-0.588931	6.52624	0.000128595	0.00552075
AAEL010670	lethal(2)essential for life protein, l2efl	NA	-0.592012	5.44918	0.000567459	0.0178342
AAEL009263	conserved hypothetical protein	NA	-0.600409	6.69923	8.75532e-06	0.000615073
AAEL011269	ATP-binding cassette transporter	NA	-0.600681	6.08395	0.00654649	0.111113
AAEL003797	hypothetical protein	NA	-0.601781	3.84793	0.00488781	0.0908309
AAEL014819	conserved hypothetical protein	NA	-0.610388	4.96606	0.000477358	0.0156776
AAEL005032	conserved hypothetical protein	NA	-0.623067	6.59496	0.000729353	0.0218258
AAEL010171	peptidoglycan recognition protein (Long)	PGRPLB	-0.624301	2.99118	0.00490212	0.0908309
AAEL002086	ER lumen protein retaining receptor	NA	-0.631976	3.98106	0.00188556	0.0461277
AAEL013338	lethal(2)essential for life protein, l2efl	NA	-0.633411	11.6675	4.38538e-06	0.000331096
AAEL007852	hypothetical protein	NA	-0.634703	2.68547	0.00831292	0.130163
AAEL003093	elongase, putative	NA	-0.634883	5.91598	0.00191407	0.0466515
AAEL007465	conserved hypothetical protein	NA	-0.64712	5.72072	0.0129081	0.174818
AAEL002063	cationic amino acid transporter	NA	-0.6514	3.13743	0.0145773	0.188955
AAEL002196	procathepsin L3, putative	NA	-0.655258	6.2735	0.00105449	0.029164
AAEL010507	hypothetical protein	NA	-0.666547	1.93509	0.00956926	0.142602
AAEL015504	hypothetical protein	NA	-0.667685	4.05559	0.00423135	0.0822633
AAEL013270	expressed protein (AHR38)	NA	-0.673211	2.06238	0.0088171	0.13572
AAEL000511	NA	NA	-0.675069	4.63809	0.000155166	0.00635019
AAEL009856	sodium/dicarboxylate cotransporter, putative	NA	-0.679334	3.24253	0.00529758	0.0961247
AAEL001780	homeobox protein distal-less dlx	NA	-0.681817	1.87298	0.0145323	0.188955
AAEL011965	nuclear lamin L1 alpha, putative	NA	-0.68355	3.49609	0.00973057	0.143901
AAEL013027	conserved hypothetical protein	NA	-0.691042	12.9702	2.87503e-07	3.40263e-05
AAEL007897	spaetzle-like cytokine	SPZ4	-0.694855	3.5388	0.00573068	0.101598
AAEL006241	sugar transporter	NA	-0.702032	3.88531	0.000130755	0.005559
AAEL006706	conserved hypothetical protein	NA	-0.706844	2.66671	0.00742374	0.121245
AAEL011291	protease m1 zinc metalloprotease	NA	-0.707528	5.77328	0.00466053	0.0879676
AAEL011535	WD-repeat protein	NA	-0.707828	4.02413	0.013487	0.180016
AAEL007390	UDP-glucose 4-epimerase	NA	-0.719337	7.29062	1.62178e-05	0.00101939
AAEL007004	GPCR Bride of Sevenless Family	NA	-0.720022	3.59557	0.00383552	0.0776382
AAEL001117	conserved hypothetical protein	NA	-0.721169	2.60505	0.0118542	0.165067
AAEL002062	Betha Ftz transcription factor isoform A (nuclear receptor)	NA	-0.748333	4.93148	3.43613e-05	0.00184101
AAEL004349	tetraspanin, putative	NA	-0.754462	2.63193	0.00311883	0.0674994
AAEL009032	conserved hypothetical protein	NA	-0.758999	5.621	0.000422462	0.0144528
AAEL001893	zinc finger protein	NA	-0.779477	4.02268	0.00151632	0.0391354
AAEL000850	tyrosine kinase receptor	NA	-0.782585	4.27864	0.00047366	0.0155952
AAEL014814	conserved hypothetical protein	NA	-0.791901	2.21174	0.00385058	0.0778232
AAEL003339	hypothetical protein	NA	-0.797772	3.47158	0.00212818	0.050284
AAEL015607	conserved hypothetical protein	NA	-0.807715	2.28216	0.0020902	0.0497888
AAEL001128	AMP dependent coa ligase	NA	-0.818573	4.7601	0.00247407	0.0559737
AAEL008701	myoinositol oxygenase	NA	-0.833692	4.4624	0.0145405	0.188955
AAEL000183	hypothetical protein	NA	-0.838043	2.15483	0.0146115	0.188955
AAEL003830	hypothetical protein	NA	-0.847345	1.44321	0.00685763	0.114909
AAEL002171	ubiquitin specific proteinase	NA	-0.855139	4.90175	3.12035e-05	0.00170666
AAEL006113	cystinosin	NA	-0.861765	5.51842	6.44771e-05	0.00313717
AAEL000654	n-acetylgalactosaminyltransferase	NA	-0.871977	4.12186	0.0113044	0.16036
AAEL009482	conserved hypothetical protein	NA	-0.876967	4.97092	0.00052956	0.0168039
AAEL005099	rap GTPase-activating protein	NA	-0.882141	2.03517	0.00766153	0.123496
AAEL002662	elongase, putative	NA	-0.891788	7.22535	0.000691546	0.0207417
AAEL011319	hypothetical protein	NA	-0.894345	3.68211	0.00212353	0.0502645
AAEL013001	conserved hypothetical protein	NA	-0.901924	2.35022	0.0127044	0.173671
AAEL011202	bhlhzip transcription factor bigmax	NA	-0.910675	7.07969	2.72999e-05	0.00156611
AAEL006704	fibrinogen and fibronectin	FREP18	-0.918413	5.22213	0.000268258	0.0100618
AAEL011284	down syndrome cell adhesion molecule	NA	-0.934179	3.36709	0.00232369	0.0537566
AAEL011126	alcohol dehydrogenase	NA	-0.936589	5.4185	0.00180401	0.0448001
AAEL002043	cytochrome P450	NA	-0.943604	1.16267	0.0131876	0.176956
AAEL011863	ABC transporter	NA	-0.953986	4.30061	0.00020673	0.00810692
AAEL004361	alpha-glucosidase	NA	-0.957933	3.79522	3.81109e-06	0.000292785
AAEL005779	CRAL/TRIO domain-containing protein	NA	-0.960409	5.71121	0.000434953	0.0146889
AAEL012090	hypothetical protein	NA	-0.966419	0.885829	0.00583784	0.102392
AAEL008767	serine protease	NA	-0.968591	1.65692	0.00629217	0.108053
AAEL011760	leucine-rich transmembrane protein	NA	-0.978923	0.168354	0.0159079	0.199601
AAEL006339	peptidylglycine alpha-amidating monooxygenase COOH-terminal interactor protein-1	NA	-0.98102	2.92349	0.00935655	0.140637
AAEL007606	hypothetical protein	NA	-0.989729	2.42452	0.00900213	0.137194
AAEL005491	ABC transporter	NA	-1.00094	3.44449	0.0130531	0.175949
AAEL004028	glucose dehydrogenase	NA	-1.00397	5.27197	0.001361	0.0355457
AAEL006377	leucine-rich immune protein (Coil-less)	LRIM31	-1.02197	3.11265	0.000445023	0.0149139
AAEL001151	n-acetylgalactosaminyltransferase	NA	-1.03677	6.23431	0.0002394	0.0091691
AAEL014993	conserved hypothetical protein	NA	-1.04092	2.11091	0.00930744	0.140381
AAEL000979	hypothetical protein	NA	-1.05216	-0.0571926	0.0154612	0.195678
AAEL006281	glucose transporter (sugar transporter	NA	-1.06444	1.08427	0.00885708	0.135899
AAEL005752	lysosomal alpha-mannosidase (mannosidase alpha class 2b member 1)	NA	-1.10578	3.86379	0.00077515	0.0227811
AAEL003209	lachesin	NA	-1.12275	0.680341	0.00484252	0.0904925
AAEL007605	hypothetical protein	NA	-1.16361	5.60357	0.000291786	0.0106477
AAEL002796	l-asparaginase i	NA	-1.16545	4.38788	0.000648934	0.0197797
AAEL012425	sterol desaturase	NA	-1.17239	4.01702	2.68462e-07	3.20617e-05
AAEL007103	leucine-rich immune protein (TM)	LRIM15	-1.17326	4.76019	0.0020882	0.0497888
AAEL004673	conserved hypothetical protein	NA	-1.18301	3.30098	2.39531e-06	0.000197907
AAEL008570	glycoprotein, putative	NA	-1.18823	1.67018	0.00217482	0.0512018
AAEL012654	triacylglycerol lipase, pancreatic	NA	-1.18861	2.67116	0.00786464	0.125691
AAEL008567	serine-type enodpeptidase,	NA	-1.18929	6.97969	0.00289954	0.0633798
AAEL014318	conserved hypothetical protein	NA	-1.22281	8.69541	2.82399e-05	0.0015923
AAEL008421	cadherin	NA	-1.23114	3.95552	0.00553231	0.0988815
AAEL012928	hypothetical protein	NA	-1.24455	10.2402	2.8276e-05	0.0015923
AAEL001289	permease, putative	NA	-1.24512	3.2873	0.0013564	0.0354961
AAEL001323	conserved hypothetical protein	NA	-1.25809	5.2008	0.00209463	0.0497888
AAEL009055	gliotactin	NA	-1.26976	6.44137	6.91676e-06	0.000491165
AAEL006909	hypothetical protein	NA	-1.28182	0.886346	0.00227683	0.0529394
AAEL011948	conserved hypothetical protein	NA	-1.29728	-0.574222	0.0141454	0.185715
AAEL002610	serine protease	NA	-1.31727	4.54488	0.0101473	0.147789
AAEL006581	juvenile hormone-inducible protein, putative	NA	-1.33795	5.73392	1.21832e-06	0.000118556
AAEL017536	holotricin glycine rich repeat protein (GRRP) anti-microbial peptide	NA	-1.34827	4.02025	0.0115615	0.162096
AAEL005350	conserved hypothetical protein	NA	-1.34892	-0.356736	0.00340601	0.0715983
AAEL012170	ATP-binding cassette transporter	NA	-1.35868	1.88807	0.00577761	0.101976
AAEL016971	NA	NA	-1.35991	9.21604	0.000264407	0.00998137
AAEL000639	n-acetylgalactosaminyltransferase	NA	-1.37454	4.35651	0.00363613	0.0746372
AAEL011345	conserved hypothetical protein	NA	-1.37547	2.8465	0.00774851	0.12444
AAEL006584	conserved hypothetical protein	NA	-1.37924	-0.856314	0.0151682	0.193863
AAEL004031	conserved hypothetical protein	NA	-1.38194	1.00803	0.0114131	0.160873
AAEL010062	conserved hypothetical protein	NA	-1.40987	2.64041	2.34679e-05	0.00136415
AAEL011624	granzyme A precursor, putative	NA	-1.41458	1.60417	0.0115237	0.161738
AAEL004003	glucose dehydrogenase	NA	-1.42069	-0.3076	0.00378475	0.0770831
AAEL011193	steroid dehydrogenase	NA	-1.43703	3.84081	3.1175e-05	0.00170666
AAEL006955	cadherin	NA	-1.44482	4.80658	2.797e-06	0.000228225
AAEL010764	aldehyde dehydrogenase	NA	-1.44866	1.40699	0.00891018	0.136267
AAEL002576	sodium/solute symporter	NA	-1.45425	3.22901	0.00235496	0.0541806
AAEL008884	hypothetical protein	NA	-1.45544	-0.353091	0.00366454	0.075103
AAEL005855	amino acid transporter	NA	-1.46061	-0.270714	0.00407415	0.0804843
AAEL006487	sodium/solute symporter	NA	-1.46766	2.9165	0.000771948	0.0227379
AAEL010749	conserved hypothetical protein	NA	-1.46874	2.52392	4.99239e-05	0.00252787
AAEL007590	cathepsin b	NA	-1.46888	7.75224	0.005428	0.0978496
AAEL010366	glucosyl/glucuronosyl transferases	NA	-1.48049	4.35695	0.000553442	0.0174773
AAEL010898	conserved hypothetical protein	NA	-1.53587	4.24789	0.000380368	0.0132544
AAEL008831	hypothetical protein	NA	-1.56381	2.15904	1.487e-06	0.000132889
AAEL018029	NA	NA	-1.58595	-1.01935	0.0116486	0.162969
AAEL008782	serine-type enodpeptidase,	NA	-1.5902	3.39764	0.000294839	0.0107293
AAEL009895	neprilysin	NA	-1.60046	6.91289	0.00434578	0.0838982
AAEL007302	conserved hypothetical protein	NA	-1.67451	5.68787	0.00304227	0.0661693
AAEL011013	single-minded	NA	-1.67817	2.35428	0.00132437	0.0349362
AAEL008799	hypothetical protein	NA	-1.69398	5.09076	0.000115322	0.00504995
AAEL005124	conserved hypothetical protein	NA	-1.70727	0.179068	0.011074	0.157958
AAEL014921	lipase 1 precursor	NA	-1.73038	0.455877	0.00614482	0.106216
AAEL014626	short-chain dehydrogenase, putative	NA	-1.75208	2.43138	0.00719724	0.119231
AAEL002598	odorant binding protein OBP15	NA	-1.84606	1.16122	0.000950768	0.0268864
AAEL014366	conserved hypothetical protein	NA	-1.85641	4.79724	0.0018832	0.0461277
AAEL013413	hypothetical protein	NA	-1.8619	-0.524721	0.00884319	0.135875
AAEL006318	short-chain dehydrogenase	NA	-1.86364	3.5052	0.000988723	0.027754
AAEL005679	hypothetical protein	NA	-1.88114	-0.685332	0.0132566	0.177525
AAEL014336	conserved hypothetical protein	NA	-1.89028	-0.529908	0.000854749	0.0244637
AAEL006662	hypothetical protein	NA	-1.90846	0.330532	0.00944099	0.141583
AAEL014627	short-chain dehydrogenase	NA	-1.9611	2.79175	0.000106088	0.00475656
AAEL005980	conserved hypothetical protein	NA	-1.98245	2.47526	0.00345048	0.0720652
AAEL001280	28S ribosomal protein S15, mitochondrial precursor	NA	-2.00607	-1.22039	0.0120757	0.166988
AAEL006568	serine protease	NA	-2.02707	5.30676	0.00065357	0.0198749
AAEL002380	gustatory receptor Gr1	NA	-2.05483	0.524718	9.90487e-07	0.000100868
AAEL008450	conserved hypothetical protein	NA	-2.08889	3.39413	0.000573066	0.0179247
AAEL010075	oxidoreductase	NA	-2.10762	1.6151	0.000883166	0.0251674
AAEL017399	NA	NA	-2.19687	-1.06395	0.0043541	0.0838982
AAEL006329	conserved hypothetical protein	NA	-2.19808	2.81396	0.00116585	0.031514
AAEL008888	conserved hypothetical protein	NA	-2.25912	3.75475	0.0119267	0.165478
AAEL011203	conserved hypothetical protein	NA	-2.27269	2.63372	0.000267073	0.0100531
AAEL009740	conserved hypothetical protein	NA	-2.27775	-1.63093	0.0120392	0.166658
AAEL010518	hypothetical protein	NA	-2.30648	4.22243	0.00947061	0.141604
AAEL000373	conserved hypothetical protein	NA	-2.333	-1.59341	0.0114722	0.161361
AAEL006888	hypothetical protein	NA	-2.34535	4.87148	0.00338116	0.071527
AAEL013601	short-chain dehydrogenase	NA	-2.3676	1.77376	1.10924e-05	0.000732266
AAEL007500	conserved hypothetical protein	NA	-2.38721	5.62487	0.00546825	0.0980371
AAEL004598	hypothetical protein	NA	-2.4143	-0.890694	0.00563598	0.100207
AAEL012340	lipase 1 precursor	NA	-2.60557	2.73948	1.43917e-17	3.4011e-14
AAEL001487	conserved hypothetical protein	NA	-2.64041	1.86476	0.00437186	0.0840894
AAEL000311	conserved hypothetical protein	NA	-2.65165	3.01248	0.00182048	0.045124
AAEL015085	serine-type enodpeptidase,	NA	-2.72776	0.869271	4.35985e-06	0.000331071
AAEL006586	serine protease	NA	-2.72978	3.23046	0.00270571	0.060348
AAEL003766	hypothetical protein	NA	-2.74954	8.34269	0.00161233	0.0410489
AAEL017676	NA	NA	-2.76106	-1.67075	0.00448906	0.0857162
AAEL008820	hypothetical protein	NA	-2.84859	3.04101	0.0024755	0.0559737
AAEL017350	NA	NA	-2.92116	5.25526	0.00726987	0.120131
AAEL005771	cytochrome P450	NA	-2.92281	-0.543527	0.00046675	0.0154486
AAEL003112	conserved hypothetical protein	NA	-3.03869	2.01593	0.000242946	0.00927785
AAEL001189	conserved hypothetical protein	NA	-3.06081	-0.86173	0.00352392	0.0730185
AAEL015289	hypothetical protein	NA	-3.29336	8.23597	0.0031889	0.0686763
AAEL003927	hypothetical protein	NA	-3.30192	5.184	0.00401595	0.0796941
AAEL011491	odorant binding protein OBP52	NA	-3.31581	1.60679	0.000472826	0.0155952
AAEL010438	conserved hypothetical protein	NA	-3.60941	2.64598	3.84483e-05	0.00201233
AAEL011297	hypothetical protein	NA	-3.71375	7.0886	7.09799e-05	0.00339077
AAEL009194	conserved hypothetical protein	NA	-3.83529	4.93287	2.92672e-05	0.00162229
AAEL009616	cadherin	NA	-3.87599	4.64772	1.34149e-06	0.000122532
AAEL001146	n-acetylgalactosaminyltransferase	NA	-4.05457	4.75595	2.22889e-05	0.00130722
AAEL008132	CRAL/TRIO domain-containing protein	NA	-4.1035	3.53883	0.0070787	0.117564
AAEL010848	conserved hypothetical protein	NA	-4.21956	2.42952	0.00123228	0.0329703
AAEL007096	conserved hypothetical protein	NA	-4.39777	2.7728	0.000485789	0.0158547
AAEL001318	CRAL/TRIO domain-containing protein	NA	-4.41931	3.00622	2.05772e-05	0.00124573
AAEL006387	odorant binding protein OBP29	NA	-4.45198	1.49842	0.000315797	0.0113661
AAEL006393	odorant binding protein OBP28	NA	-4.49339	4.21534	0.00052609	0.0167342
AAEL000646	n-acetylgalactosaminyltransferase	NA	-4.68636	3.91931	6.26721e-07	6.74855e-05
AAEL013585	conserved hypothetical protein	NA	-5.56469	1.86431	1.03103e-05	0.000709143
AAEL004894	hypothetical protein	NA	-5.58492	4.76663	0.000115226	0.00504995
AAEL017069	NA	NA	-5.91091	2.95184	4.45818e-05	0.00229675
AAEL006396	odorant binding protein OBP31	NA	-5.9931	2.88536	4.76024e-06	0.000355314
AAEL006398	odorant binding protein OBP32	NA	-6.31337	2.63043	9.56153e-05	0.00437665
AAEL002626	odorant-binding protein 56e, putative	NA	-7.39833	4.11926	5.60636e-07	6.13686e-05
AAEL014430	odorant binding protein OBP58	NA	-7.57865	4.96778	6.57639e-08	9.8175e-06
AAEL014431	conserved hypothetical protein	NA	-8.24713	4.01371	1.43317e-08	2.85267e-06
AAEL010872	odorant binding protein OBP46	NA	-8.80262	5.51442	1.27938e-05	0.000819842
AAEL005940	hypothetical protein	NA	-10.0166	6.89023	1.72637e-08	3.34961e-06

## Sheet: interaction.12hr
ensembl_gene_id	description	immune.name	logFC.interaction.12hr	logCPM.interaction.12hr	LR.interaction.12hr	PValue.interaction.12hr
AAEL000681	hypothetical protein	NA	12.9409	5.72602	20.8008	5.09615e-06
AAEL000225	oviductin	NA	8.37585	-2.39345	10.8782	0.000973038
AAEL007099	environmental stress-induced protein, putative	NA	7.69651	-2.54477	7.21697	0.00722176
AAEL013328	soluble guanylate cyclase gcy	NA	7.64622	-2.49122	7.62028	0.00577156
AAEL007110	odorant receptor	NA	6.28955	-2.09744	8.22154	0.0041396
AAEL009011	conserved hypothetical protein	NA	5.32887	-1.76307	7.38068	0.00659281
AAEL015152	conserved hypothetical protein	NA	4.71516	-0.706578	7.06078	0.00787897
AAEL010127	pupal cuticle protein 78E, putative	NA	4.64289	-1.62129	7.09447	0.00773223
AAEL000238	Clip-Domain Serine Protease family D.	CLIPD9	4.30777	-1.64341	6.92884	0.00848169
AAEL008449	conserved hypothetical protein	NA	2.2629	1.69624	7.34021	0.00674289
AAEL014561	conserved hypothetical protein	NA	2.06212	5.6335	20.4769	6.03548e-06
AAEL006670	conserved hypothetical protein	NA	1.88652	5.47097	14.0867	0.000174574
AAEL006138	hypothetical protein	NA	1.72953	10.3252	6.76558	0.00929326
AAEL006126	conserved hypothetical protein	NA	1.56396	8.82239	10.2901	0.00133748
AAEL006823	AMP dependent ligase	NA	1.20174	6.93507	7.24618	0.0071052
AAEL005428	conserved hypothetical protein	NA	-1.34285	6.34287	9.68453	0.00185825
AAEL000200	conserved hypothetical protein	NA	-1.38747	6.6846	8.5534	0.00344878
AAEL007898	calmin	NA	-1.3897	4.89114	6.78672	0.00918384
AAEL009219	predicted protein	NA	-1.43291	4.00147	7.1641	0.00743768
AAEL003497	farnesyl-pyrophosphate synthetase	NA	-1.49598	6.37425	8.9762	0.00273519
AAEL006662	hypothetical protein	NA	-1.52947	4.75571	9.42712	0.00213799
AAEL001928	Actin-1	NA	-1.6617	4.80721	7.18083	0.00736868
AAEL011298	hypothetical protein	NA	-1.6693	3.22414	6.82499	0.0089891
AAEL012466	integrin beta subunit	NA	-1.75329	4.48119	10.8772	0.00097353
AAEL007293	cAMP-dependent protein kinase catalytic subunit	NA	-1.85584	3.71917	6.9651	0.00831146
AAEL017465	NA	NA	-1.91618	6.42023	23.5534	1.21494e-06
AAEL011884	hypothetical protein	NA	-1.93801	2.49486	7.12803	0.0075888
AAEL013775	conserved hypothetical protein	NA	-1.95731	5.80248	11.7469	0.000609453
AAEL007024	cytochrome P450	NA	-1.9867	4.4974	12.5057	0.000405718
AAEL006711	conserved hypothetical protein	NA	-1.98671	4.45998	6.6836	0.00973042
AAEL014846	innexin	NA	-2.01734	2.69398	7.0851	0.00777277
AAEL001864	eukaryotic translation initiation factor 4E binding protein (4EBP)	NA	-2.05104	5.06455	8.99315	0.00270993
AAEL011369	endothelin-converting enzyme	NA	-2.06799	3.07748	6.82592	0.00898441
AAEL017245	NA	NA	-2.20774	3.01467	8.83561	0.00295409
AAEL011296	conserved hypothetical protein	NA	-2.20987	3.16639	9.49945	0.00205534
AAEL008078	clk2	NA	-2.2777	3.48899	9.06715	0.00260242
AAEL011453	C-Type Lectin (CTL).	CTL14	-2.36063	2.62453	9.95535	0.00160383
AAEL017413	NA	NA	-2.39372	10.5531	6.9304	0.00847427
AAEL003268	conserved hypothetical protein	NA	-2.45434	1.64766	6.82348	0.00899673
AAEL000621	cecropin anti-microbial peptide	CECN	-2.52754	1.76113	6.83515	0.00893813
AAEL014004	clip-domain serine protease, putative	NA	-2.54254	1.50539	7.35873	0.0066738
AAEL009178	Gram-Negative Binding Protein (GNBP) or Beta-1 3-Glucan Binding Protein (BGBP).	GNBPB4	-2.65523	1.15472	8.91435	0.00282938
AAEL013212	prefoldin, subunit, putative	NA	-2.74496	1.0468	6.81212	0.00905413
AAEL006569	hypothetical protein	NA	-2.84824	1.8279	8.15313	0.00429869
AAEL006923	conserved hypothetical protein	NA	-3.10304	1.67758	8.54676	0.00346137
AAEL018041	NA	NA	-3.1278	0.106928	8.01263	0.00464521
AAEL003215	heat shock factor binding protein, putative	NA	-3.20581	1.69608	10.1279	0.00146042
AAEL017517	NA	NA	-3.6584	4.38769	21.123	4.30737e-06
AAEL016994	NA	NA	-3.78415	0.191259	7.09038	0.0077499
AAEL003981	hypothetical protein	NA	-3.84091	0.678271	12.4263	0.000423334
AAEL014405	predicted protein	NA	-3.86164	0.985171	7.0309	0.00801153
AAEL007103	leucine-rich immune protein (TM)	LRIM15	-3.92413	0.705479	7.13279	0.00756868
AAEL008820	hypothetical protein	NA	-3.96854	-1.09763	8.14552	0.00431677
AAEL003183	oxidoreductase	NA	-4.16366	-1.00091	6.74191	0.0094174
AAEL005693	mitochondrial NADH:ubiquinone oxidoreductase B16.6 subunit, putative	NA	-4.26629	4.11424	15.2137	9.60043e-05
AAEL004030	conserved hypothetical protein	NA	-4.51057	-0.604077	9.6912	0.00185153
AAEL013575	conserved hypothetical protein	NA	-4.59925	0.891527	9.82704	0.00171965
AAEL001493	conserved hypothetical protein	NA	-4.79813	-1.61178	6.99892	0.00815588
AAEL005393	hypothetical protein	NA	-4.88727	-1.28446	6.65635	0.00988029
AAEL000537	hypothetical protein	NA	-5.06141	-1.02596	8.19149	0.00420873
AAEL003245	IMD pathway signalling I-Kappa-B Kinase 1 (IKK1 IKK-beta). (ird5 orthologue immune response deficient 5)	IKK1A	-5.19018	0.47143	13.9366	0.000189084
AAEL000374	cysteine-rich venom protein, putative	NA	-5.27225	-0.562452	11.4925	0.000698764
AAEL007191	amino acid transporter	NA	-5.62343	2.04593	15.4185	8.61398e-05
AAEL004394	nuclear pore complex protein nup98	NA	-5.6482	-0.586973	7.46902	0.00627698
AAEL013915	monocarboxylate transporter	NA	-5.67495	1.46594	15.0923	0.000102378
AAEL014101	pyrroline-5-carboxylate reductase	NA	-5.68659	-1.66502	10.0055	0.00156071
AAEL013099	hypothetical protein	NA	-5.74469	1.36756	12.2403	0.000467691
AAEL000043	gustatory receptor 64e, putative	NA	-6.02664	-1.81226	8.33571	0.00388734
AAEL010250	conserved hypothetical protein	NA	-6.43531	-0.934218	10.7943	0.00101813
AAEL015417	zinc carboxypeptidase	NA	-6.58486	-1.68459	8.02028	0.00462563
AAEL008675	hypothetical protein	NA	-6.5914	-0.863226	6.77352	0.00925202
AAEL006540	rab	NA	-6.67324	-1.70992	7.08952	0.00775359
AAEL011713	conserved hypothetical protein	NA	-6.85211	-2.26499	6.92549	0.00849757
AAEL002171	ubiquitin specific proteinase	NA	-6.91717	-1.54783	7.7507	0.00536918
AAEL004130	conserved hypothetical protein	NA	-7.03424	-1.02685	9.96352	0.00159673
AAEL012348	splicing factor 3a	NA	-7.20463	2.01031	19.9227	8.06382e-06
AAEL015241	hypothetical protein	NA	-7.34606	-2.11291	7.61673	0.00578293
AAEL009166	conserved hypothetical protein	NA	-7.39569	9.32539	20.9042	4.82829e-06
AAEL014446	hypothetical protein	NA	-7.6085	-2.50277	7.40067	0.00651996
AAEL005815	vitellogenin, putative	NA	-7.62298	-1.71875	13.3209	0.000262462
AAEL012992	conserved hypothetical protein	NA	-7.64401	-1.05297	11.5045	0.000694296
AAEL001695	orthopedia homeobox protein	NA	-7.80006	-2.45774	6.92634	0.00849354
AAEL012760	pickpocket	NA	-8.01902	-2.45058	7.43146	0.00640932
AAEL006402	hypothetical protein	NA	-8.23895	-2.36111	8.21793	0.00414785
AAEL003003	glutamate-gated chloride channel	NA	-8.29155	-1.84528	7.48043	0.00623732
AAEL001225	glycoside hydrolases	NA	-8.65579	-1.533	11.0016	0.000910344

## Sheet: interaction.48hr
ensembl_gene_id	description	immune.name	logFC.interaction.48hr	logCPM.interaction.48hr	LR.interaction.48hr	PValue.interaction.48hr
AAEL017404	NA	NA	12.4563	3.87426	12.8996	0.000328649
AAEL007552	hypothetical protein	NA	8.97017	4.23034	19.4737	1.01993e-05
AAEL008797	hypothetical protein	NA	8.08443	3.69944	15.7919	7.07047e-05
AAEL005759	conserved hypothetical protein	NA	7.66335	1.67926	8.97444	0.00273783
AAEL002333	conserved hypothetical protein	NA	7.32215	1.8138	8.47885	0.00359298
AAEL001873	hypothetical protein	NA	7.21024	-0.590508	9.4533	0.0021077
AAEL004912	hypothetical protein	NA	7.16041	4.74922	15.6211	7.73867e-05
AAEL006336	conserved hypothetical protein	NA	6.85547	2.6342	12.349	0.000441224
AAEL000835	conserved hypothetical protein	NA	5.52429	1.80959	7.26198	0.00704296
AAEL006393	odorant binding protein OBP28	NA	5.30527	5.87734	7.01588	0.00807899
AAEL011238	conserved hypothetical protein	NA	5.23627	0.539371	8.02082	0.00462427
AAEL007335	conserved hypothetical protein	NA	5.218	-1.48927	9.75304	0.00179026
AAEL000611	cecropin anti-microbial peptide	CECE	4.97324	1.74235	19.9607	7.90517e-06
AAEL009243	glycoside hydrolases	NA	4.8074	-2.24937	9.08166	0.00258186
AAEL004904	hypothetical protein	NA	4.6012	8.35613	8.29545	0.00397445
AAEL017674	NA	NA	4.50096	-2.28952	7.77912	0.00528535
AAEL000621	cecropin anti-microbial peptide	CECN	4.46988	1.48745	17.0511	3.63873e-05
AAEL013122	conserved hypothetical protein	NA	4.40619	0.933714	7.1225	0.00761225
AAEL015515	cecropin anti-microbial peptide	CECG	4.39704	-1.53378	12.6244	0.000380735
AAEL008916	conserved hypothetical protein	NA	4.21591	-2.34015	7.88148	0.00499436
AAEL008765	cuticle protein, putative	NA	4.00949	-2.34956	7.13295	0.00756801
AAEL001732	candidate tumor suppressor protein	NA	4.00397	-0.794017	9.93823	0.00161881
AAEL004245	GPCR Orphan/Putative Class A Family	NA	3.59477	-1.73491	8.17465	0.00424799
AAEL012486	conserved hypothetical protein	NA	3.43977	0.142602	8.07656	0.00448414
AAEL003841	defensin anti-microbial peptide	DEFA	3.39809	0.872767	15.0502	0.000104692
AAEL006328	conserved hypothetical protein	NA	3.3363	3.95821	7.48001	0.00623878
AAEL014737	regulatory protein, putative	NA	3.20631	-1.60281	8.99899	0.00270129
AAEL004395	hypothetical protein	NA	2.96143	2.73587	9.22588	0.00238619
AAEL001178	serine protease	NA	2.80919	-1.86303	6.79335	0.00914981
AAEL004514	conserved hypothetical protein	NA	2.75289	2.74869	6.78556	0.00918981
AAEL010984	conserved hypothetical protein	NA	2.6736	0.730092	10.9255	0.000948483
AAEL001529	hypothetical protein	NA	2.65817	-1.67002	6.97461	0.00826742
AAEL002354	heme peroxidase	HPX5	2.59572	1.34188	13.4456	0.000245582
AAEL002305	conserved hypothetical protein	NA	2.45138	-1.4046	6.66492	0.00983292
AAEL009556	Niemann-Pick Type C-2, putative	ML15B	2.2165	-0.460169	8.68053	0.00321628
AAEL004923	nicotinic acetylcholine receptor, putative	NA	2.14169	1.51334	7.20801	0.0072579
AAEL005854	amino acid transporter	NA	2.11661	0.784154	15.8113	6.99831e-05
AAEL015257	hypothetical protein	NA	2.11641	1.26927	8.83473	0.00295551
AAEL010139	serine protease, putative	NA	1.9569	1.70021	7.87119	0.00502285
AAEL012852	trypsin	NA	1.89199	2.77595	6.67012	0.00980423
AAEL015353	ninjurin a	NA	1.86676	-0.780899	7.01991	0.00806085
AAEL005853	amino acid transporter	NA	1.82764	-0.0716377	8.74499	0.00310453
AAEL014612	cytochrome P450	NA	1.81284	-0.0022919	6.75036	0.00937288
AAEL009240	neurotactin	NA	1.61523	3.16973	19.5542	9.77851e-06
AAEL013492	prophenoloxidase	PPO5	1.54558	5.87313	10.0035	0.00156243
AAEL014662	AMP dependent coa ligase	NA	1.52829	3.24109	11.3547	0.000752583
AAEL008263	conserved hypothetical protein	NA	1.49706	3.06316	7.24017	0.00712903
AAEL004947	elongase, putative	NA	1.48569	4.08027	7.04269	0.00795895
AAEL004979	Clip-Domain Serine Protease family D.	CLIPD2	1.44554	1.17422	6.65284	0.00989978
AAEL003699	conserved hypothetical protein	NA	1.43339	4.77165	21.2331	4.06672e-06
AAEL004870	cytochrome P450	NA	1.42234	4.40628	16.7842	4.18809e-05
AAEL008622	jnk	NA	1.39625	1.15978	7.31159	0.00685112
AAEL013010	eyes absent	NA	1.31973	2.8994	8.15135	0.00430292
AAEL005781	hypothetical protein	NA	1.3116	4.50106	12.7245	0.000360903
AAEL008789	apolipophorin-III, putative	NA	1.27581	7.0937	10.6881	0.00107826
AAEL001307	SEC14, putative	NA	1.11646	7.09159	8.79966	0.00301287
AAEL003619	sodium/chloride dependent amino acid transporter	NA	1.07734	5.54016	7.36998	0.00663215
AAEL006805	cytochrome P450	NA	1.06274	4.05773	6.93175	0.00846787
AAEL009728	conserved hypothetical protein	NA	1.02294	2.64043	7.60352	0.00582544
AAEL009524	alpha-amylase	NA	1.00532	6.62167	9.44332	0.00211919
AAEL009588	expressed protein (HR3)	NA	0.946316	5.27441	9.1535	0.00248242
AAEL010879	conserved hypothetical protein	NA	0.888174	4.64388	10.3308	0.00130825
AAEL012555	maltose phosphorylase	NA	0.746155	5.22541	9.26143	0.0023403
AAEL008485	conserved hypothetical protein	NA	0.627413	7.41429	7.16712	0.00742517
AAEL013784	hypothetical protein	NA	0.584763	6.61936	8.25561	0.00406263
AAEL010378	conserved hypothetical protein	NA	-0.561561	5.45386	7.10098	0.00770419
AAEL011773	calreticulin	NA	-0.566627	8.63512	7.85897	0.00505691
AAEL013839	hypothetical protein	NA	-0.58495	5.10367	7.84288	0.00510211
AAEL013097	60S ribosomal protein L23 (L17A)(AeRpL17A)	NA	-0.670207	7.48849	6.65304	0.00989867
AAEL003211	beta-carotene dioxygenase	NA	-0.677974	4.95755	8.94934	0.0027757
AAEL012825	bifunctional purine biosynthesis protein	NA	-0.705814	7.39742	7.18952	0.00733306
AAEL004335	secreted ferritin G subunit precursor, putative	NA	-0.722881	5.85095	8.22697	0.00412723
AAEL010008	crotonobetainyl-CoA-hydratase, putative	NA	-0.771918	5.67346	6.87487	0.00874159
AAEL012974	glycine cleavage system h protein	NA	-0.910858	5.96821	6.74474	0.00940243
AAEL010640	phosphoribosylamine-glycine ligase	NA	-0.932298	6.94628	9.37267	0.00220245
AAEL014198	cdp-diacylglycerol--glycerol-3-phosphate 3-phosphatidyltransferase	NA	-0.986257	4.02416	10.2628	0.00135739
AAEL011535	WD-repeat protein	NA	-1.0367	4.05331	7.34671	0.00671856
AAEL014361	amidase	NA	-1.04914	3.23344	7.30478	0.00687713
AAEL003606	purine biosynthesis protein 6, pur6	NA	-1.10613	7.88972	7.97889	0.00473261
AAEL007010	cytochrome P450	NA	-1.21107	3.46067	8.0068	0.0046602
AAEL012287	sugar transporter	NA	-1.22017	3.39432	7.40116	0.00651819
AAEL002545	hypothetical protein	NA	-1.23129	2.21114	7.50285	0.00616015
AAEL011284	down syndrome cell adhesion molecule	NA	-1.26195	3.21853	8.88951	0.00286814
AAEL001621	conserved hypothetical protein	NA	-1.26197	5.45623	7.87554	0.0050108
AAEL006085	methylenetetrahydrofolate dehydrogenase	NA	-1.29114	5.92531	9.34817	0.00223209
AAEL003235	conserved hypothetical protein	NA	-1.32979	2.84182	7.0314	0.00800927
AAEL007416	cysteine dioxygenase	NA	-1.34364	4.61989	6.91226	0.0085607
AAEL005332	hypothetical protein	NA	-1.35863	6.418	7.62814	0.00574645
AAEL010276	aminomethyltransferase	NA	-1.35959	5.40696	10.5801	0.00114312
AAEL000080	phosphoenolpyruvate carboxykinase	NA	-1.41839	9.16145	9.52576	0.00202607
AAEL005336	d-3-phosphoglycerate dehydrogenase	NA	-1.47108	5.97369	11.2283	0.000805591
AAEL002269	purine nucleoside phosphorylase	NA	-1.48669	7.25404	11.8063	0.000590294
AAEL013640	lung carbonyl reductase	NA	-1.54006	0.89373	7.57154	0.0059297
AAEL008701	myoinositol oxygenase	NA	-1.57822	4.71564	7.45683	0.00631961
AAEL014871	methylenetetrahydrofolate dehydrogenase	NA	-1.5845	5.45793	9.3148	0.0022731
AAEL012452	conserved hypothetical protein	NA	-1.63049	0.477746	7.91837	0.00489353
AAEL001693	serine-type enodpeptidase,	NA	-1.64386	4.53306	8.04028	0.00457484
AAEL014734	hypothetical protein	NA	-1.64591	4.71664	13.0519	0.000302973
AAEL007606	hypothetical protein	NA	-1.65731	2.29799	8.14216	0.00432477
AAEL005429	2-oxoglutarate dehydrogenase	NA	-1.67371	3.64397	8.91903	0.00282215
AAEL002242	conserved hypothetical protein	NA	-1.68169	1.96831	8.17305	0.00425173
AAEL000392	Probable maltase Precursor (EC 3.2.1.20)	NA	-1.72186	4.88488	9.89323	0.00165888
AAEL014206	sugar transporter	NA	-1.7693	3.84986	12.6125	0.000383176
AAEL006053	conserved hypothetical protein	NA	-1.83044	3.98406	16.3982	5.13341e-05
AAEL000563	C-Type Lectin (CTL) - mannose binding.	CTLMA15	-1.87741	0.103906	7.16423	0.00743718
AAEL013717	sphingomyelin phosphodiesterase	NA	-1.88809	5.1044	12.8922	0.000329957
AAEL013712	Trypsin 5G1 Precursor (EC 3.4.21.4)	NA	-1.91213	6.29851	8.41032	0.00373098
AAEL014381	Molybdenum cofactor sulfurase 1 (MoCo sulfurase 1)(MOS 1)(EC 4.4.-.-)(Protein maroon-like 1)(Ma-l 1)	NA	-1.91556	2.32145	9.66778	0.00187528
AAEL008780	serine-type enodpeptidase,	NA	-1.92619	1.45797	7.23308	0.00715725
AAEL017373	NA	NA	-1.92962	1.60785	7.43092	0.00641126
AAEL013381	integrin alpha-ps	NA	-1.96215	-0.0298553	6.96346	0.00831911
AAEL009310	angiotensin-converting enzyme (dipeptidyl carboxypeptidase	NA	-1.97741	3.09735	7.86813	0.00503137
AAEL002380	gustatory receptor Gr1	NA	-2.022	0.372339	7.28042	0.00697104
AAEL003483	conserved hypothetical protein	NA	-2.15148	4.68057	8.50168	0.00354819
AAEL009123	cytochrome P450	NA	-2.1908	2.29265	7.89441	0.00495879
AAEL009316	angiotensin-converting enzyme (dipeptidyl carboxypeptidase	NA	-2.19514	3.35683	11.0972	0.000864564
AAEL008769	serine-type enodpeptidase,	NA	-2.26712	4.18761	9.47873	0.00207868
AAEL017517	NA	NA	-2.37315	1.56377	9.81709	0.00172897
AAEL004883	guanylate cyclase	NA	-2.41042	1.82755	11.6273	0.000649908
AAEL005220	60S ribosomal protein L30	NA	-2.43949	4.52723	19.4772	1.01806e-05
AAEL004130	conserved hypothetical protein	NA	-2.48536	0.0530052	7.35543	0.00668606
AAEL007711	conserved hypothetical protein	NA	-2.57078	-1.03437	10.8215	0.00100329
AAEL001010	defective proboscis extension response, putative	NA	-2.76137	-1.83728	7.09281	0.00773936
AAEL006568	serine protease	NA	-2.7753	5.58554	6.73865	0.00943462
AAEL007432	serine collagenase 1 precursor, putative	NA	-2.86845	7.10755	16.9857	3.7663e-05
AAEL009849	hypothetical protein	NA	-2.95804	-1.44578	9.98599	0.00157735
AAEL013703	trypsin	NA	-3.13386	2.9921	8.38221	0.00378912
AAEL017811	NA	NA	-3.19512	3.80879	7.07119	0.00783331
AAEL001690	serine-type enodpeptidase,	NA	-3.19626	4.92285	13.3859	0.000253527
AAEL001701	serine-type enodpeptidase,	NA	-3.21075	1.49621	11.2623	0.000790955
AAEL000183	hypothetical protein	NA	-3.30906	1.49687	9.64287	0.00190088
AAEL001280	28S ribosomal protein S15, mitochondrial precursor	NA	-3.5641	-0.870729	9.30667	0.00228321
AAEL017536	holotricin glycine rich repeat protein (GRRP) anti-microbial peptide	NA	-3.61687	5.2465	9.77187	0.00177202
AAEL010894	carbonic anhydrase II, putative	NA	-3.66816	-2.07995	7.02542	0.00803606
AAEL013575	conserved hypothetical protein	NA	-3.72067	-0.123544	6.83961	0.00891583
AAEL001318	CRAL/TRIO domain-containing protein	NA	-3.81121	2.43394	8.23061	0.00411897
AAEL017399	NA	NA	-3.90775	-0.0778177	10.0811	0.00149795
AAEL013604	hypothetical protein	NA	-3.93435	-1.66433	7.22721	0.00718065
AAEL001392	hypothetical protein	NA	-4.00421	0.955175	11.2781	0.000784274
AAEL004443	nitrilase, putative	NA	-4.08292	-0.657536	14.7916	0.00012007
AAEL013707	trypsin	NA	-4.25173	4.13911	12.6609	0.000373381
AAEL004466	leucine-rich immune protein (Coil-less)	LRIM23	-4.25504	-1.88368	11.5695	0.000670412
AAEL000150	nitrilase, putative	NA	-4.43458	-1.48362	11.8747	0.000569012
AAEL013715	trypsin	NA	-4.50254	4.4299	15.86	6.82034e-05
AAEL013750	conserved hypothetical protein	NA	-4.51263	0.441568	10.2485	0.00136793
AAEL001674	serine-type enodpeptidase,	NA	-4.54434	4.83642	18.2877	1.89934e-05
AAEL017281	NA	NA	-4.7911	-2.05352	9.04255	0.00263768
AAEL012348	splicing factor 3a	NA	-4.97564	1.56476	10.1248	0.00146284
AAEL012805	hypothetical protein	NA	-5.82602	-1.87694	7.35076	0.00670345
AAEL009591	cytochrome P450	NA	-6.00725	-2.12199	13.2473	0.00027297
AAEL014921	lipase 1 precursor	NA	-6.67499	-0.215505	13.988	0.000183977
AAEL014639	ubiquitin conjugating enzyme, putative	NA	-12.7418	-0.0940366	22.0559	2.64819e-06

## Sheet: genotype.0hr
ensembl_gene_id	description	immune.name	logFC.geno.0hr.uninf	logCPM.geno.0hr.uninf	PValue.geno.0hr.uninf	FDR.geno.0hr.uninf
AAEL012155	conserved hypothetical protein	NA	7.25802	-0.666211	1.86404e-07	4.79569e-05
AAEL003096	hypothetical protein	NA	7.12051	-0.738579	8.53844e-10	3.50103e-07
AAEL010114	hypothetical protein	NA	6.09645	0.222439	9.76874e-15	6.40878e-12
AAEL011671	hypothetical protein	NA	5.56022	0.46398	2.15505e-17	2.82764e-14
AAEL000681	hypothetical protein	NA	5.02735	3.90065	0.000181985	0.0164678
AAEL003583	ATP-dependent DNA helicase mer3	NA	4.4504	-1.21193	3.97627e-05	0.00483079
AAEL005606	conserved hypothetical protein	NA	3.80483	0.0304533	3.86503e-09	1.44866e-06
AAEL008955	conserved hypothetical protein	NA	3.27735	0.475271	9.41264e-08	2.62773e-05
AAEL005015	hypothetical protein	NA	2.98091	1.756	5.43348e-15	3.75225e-12
AAEL017990	NA	NA	2.79405	-0.0423265	1.01127e-05	0.00156104
AAEL003591	xaa-pro dipeptidase app(e.coli)	NA	2.60922	2.02502	6.73369e-05	0.00761661
AAEL001268	conserved hypothetical protein	NA	2.58397	-0.523032	1.07176e-05	0.00159801
AAEL005681	GPCR Histamine Family	NA	2.57686	-0.731	0.003734	0.176237
AAEL005095	Glycoprotein Hormone Family	NA	2.55857	-1.8107	0.00454467	0.198769
AAEL002612	hypothetical protein	NA	2.36365	3.11689	6.44586e-08	1.93e-05
AAEL001536	homeobox protein abdominal-A, putative	NA	2.16028	-0.717383	0.00306694	0.150717
AAEL000606	hypothetical protein	NA	2.13579	-0.327771	7.15969e-05	0.00802926
AAEL004156	fibrinogen and fibronectin	FREP9	2.05849	2.05039	5.2579e-06	0.000932282
AAEL002053	homeobox protein abdominal-A, putative	NA	1.9547	-0.0922951	0.000718689	0.0526811
AAEL017496	NA	NA	1.70568	1.56307	1.09517e-05	0.00161457
AAEL008685	lim homeobox protein	NA	1.60268	-0.157014	0.00269424	0.139178
AAEL010434	Vitellogenin-A1 Precursor (VG)(PVG1) [Contains Vitellin light chain(VL);Vitellin heavy chain(VH)]	NA	1.47553	4.47724	8.19652e-08	2.33797e-05
AAEL009419	conserved hypothetical protein	NA	1.42692	1.61554	4.69435e-05	0.00549952
AAEL013118	conserved hypothetical protein	NA	1.40892	2.63164	0.00404472	0.184423
AAEL008909	conserved hypothetical protein	NA	1.37606	1.51589	0.000385957	0.0306918
AAEL003584	hypothetical protein	NA	1.33231	2.67844	3.73586e-06	0.000687215
AAEL001503	sodium/hydrogen exchanger 3 (nhe3)	NA	1.2161	5.79957	0.00322367	0.156658
AAEL001116	hypothetical protein	NA	1.15685	2.7597	0.00228965	0.127179
AAEL005156	hypothetical protein	NA	1.1439	0.771502	0.00422268	0.191055
AAEL005602	conserved hypothetical protein	NA	1.11658	2.69903	0.00385273	0.180199
AAEL007111	hypothetical protein	NA	1.0348	2.36625	0.0016992	0.0982167
AAEL003592	neurobeachin	NA	1.02592	3.43669	0.000186338	0.0167462
AAEL010757	hypothetical protein	NA	0.967973	4.4186	0.000484518	0.0376175
AAEL003699	conserved hypothetical protein	NA	0.945374	3.76973	0.00260187	0.136557
AAEL012630	hypothetical protein	NA	0.858501	2.85428	0.00125989	0.0806388
AAEL004271	conserved hypothetical protein	NA	0.828191	2.93359	0.00395164	0.182569
AAEL012693	tripartite motif protein	NA	0.800691	3.53175	0.0044776	0.197348
AAEL006581	juvenile hormone-inducible protein, putative	NA	0.79144	3.25192	0.00156476	0.0933237
AAEL007952	conserved hypothetical protein	NA	0.783708	3.5452	0.00398337	0.183389
AAEL010526	conserved hypothetical protein	NA	0.702026	5.89774	1.06884e-05	0.00159801
AAEL003656	hypothetical protein	NA	0.632853	4.74425	0.000487387	0.0376177
AAEL001429	amino acid transporter	NA	0.616108	6.37972	0.000920923	0.0646173
AAEL004247	Sialin, Sodium/sialic acid cotransporter, putative	NA	0.614976	4.87309	0.000600173	0.0452579
AAEL010100	C-Type Lysozyme.	LYSC7A	0.571565	4.00442	0.00451838	0.19828
AAEL006719	Alpha-amylase I Precursor (EC 3.2.1.1)(1,4-alpha-D-glucan glucanohydrolase)	NA	-0.509362	7.16575	0.00448211	0.197348
AAEL004134	lupus la ribonucleoprotein	NA	-0.545651	6.07685	0.00337444	0.162779
AAEL004585	hypothetical protein	NA	-0.61826	5.04345	0.00409737	0.186026
AAEL007776	conserved hypothetical protein	NA	-0.620188	5.75781	0.000949845	0.0655943
AAEL000898	NA	NA	-0.629145	4.72762	0.00180219	0.102811
AAEL000886	hypothetical protein	NA	-0.643956	4.46454	0.000937985	0.0653285
AAEL007281	stretchin-mlck	NA	-0.660796	5.48901	9.61284e-05	0.0101718
AAEL011119	hypothetical protein	NA	-0.697647	5.04749	0.00123822	0.0801167
AAEL010384	aldehyde oxidase	NA	-0.714874	3.90302	0.00246214	0.130578
AAEL000546	NA	NA	-0.739867	4.91913	3.15994e-05	0.00398669
AAEL009670	C-Type Lysozyme (Lys-D).	LYSC9	-0.752371	5.59743	0.000294905	0.0243362
AAEL002046	cytochrome P450	NA	-0.775447	8.50148	0.00135532	0.084682
AAEL006859	Myb-interacting protein, putative	NA	-0.801298	4.75169	0.00015669	0.014898
AAEL003601	conserved hypothetical protein	NA	-0.875708	7.25566	8.43094e-06	0.00134905
AAEL002693	venom allergen	NA	-1.00403	5.20666	3.77101e-06	0.000687215
AAEL001908	hypothetical protein	NA	-1.02047	2.30557	0.00329078	0.15933
AAEL007976	conserved hypothetical protein	NA	-1.0315	5.83224	1.322e-05	0.00188543
AAEL001160	zinc finger protein	NA	-1.06851	3.74219	7.69762e-06	0.00124692
AAEL011126	alcohol dehydrogenase	NA	-1.08234	5.01637	1.5691e-06	0.000316742
AAEL007870	hypothetical protein	NA	-1.1239	1.58614	0.00248339	0.130862
AAEL010902	cation efflux protein/ zinc transporter	NA	-1.12615	1.13677	0.00302552	0.14936
AAEL009103	hypothetical protein	NA	-1.15992	1.49425	0.0010963	0.0730177
AAEL013344	lethal(2)essential for life protein, l2efl	NA	-1.30576	1.26891	0.00175773	0.100712
AAEL000907	hypothetical protein	NA	-1.39891	0.0373494	0.0028539	0.143471
AAEL001180	hypothetical protein	NA	-1.41557	0.941746	0.000142814	0.0138805
AAEL011531	conserved hypothetical protein	NA	-1.58396	0.125051	0.0013702	0.0848036
AAEL005876	hypothetical protein	NA	-2.34452	-1.01553	0.00103151	0.0697651
AAEL003496	hypothetical protein	NA	-3.28829	-2.38476	0.00388661	0.180199
